# Supplementary material for: Inflammation triggers ILC3 patrolling of the intestinal barrier
Source: Nat Immunol. 2022 Aug 23;23(9):1317–23. doi: 10.1038/s41590-022-01284-1 (PMC9477741; doi:10.1038/s41590-022-01284-1)
Supplement: Source Data Fig. 1 — Statistical source data. [file 41590_2022_1284_MOESM17_ESM.xlsx]

## Sheet: Fig.1
Figure 1c
Speed mean			Arrest Coef			Straightness Ratio
ILC3 (V)	ActbCFP+ (V)	ILC3 (ILF	ILC3 (V)	ActbCFP+ (V)	ILC3 (ILF	ILC3 (V)	ActbCFP+ (V)	ILC3 (ILF
0.66	3.84	0.9	100	40	100	0.36	0.26	0.08		Speed mean	V vs ILF	P < 0.001
0.42	2.4	0.9	100	78.5714	100	0.09	0.07	0.05		Arrest Coeff.	V vs ILF	P < 0.001
0.78	0.96	0.84	100	100	100	0.1	0.02	0.09		Straightness R.	V vs ILF	P < 0.001
0.6	0.78	0.96	100	100	100	0.16	0.04	0.22
0.54	2.34	1.32	100	82.0513	100	0.19	0.04	0.09
0.42	0.84	1.02	100	100	100	0.22	0.09	0.01
2.7	0.84	0.78	50	100	100	0.95	0.07	0.22
0.84	2.22	0.84	94.4444	77.2727	100	0.13	0.4	0.08
1.08	1.38	0.9	100	100	100	0.13	0.02	0.09
1.74	3.54	0.9	100	62.5	100	0.06	0.63	0.12
1.8	2.94	1.32	100	75.6757	100	0.17	0.06	0.09
2.58	0.6	2.28	85	100	77.7778	0.18	0.1	0.01
1.8	1.56	1.56	100	100	100	0.21	0.12	0.04
1.86	1.5	1.14	100	100	90.4762	0.15	0.14	0.28
1.5	0.78	1.08	100	100	100	0.08	0.03	0.07
1.38	3.18	0.78	97.5	56.25	100	0.13	0.19	0.11
2.4	0.6	1.44	80.9524	100	84.6154	0.3	0.1	0.56
1.38	0.9	1.02	100	100	100	0.1	0.09	0.22
1.62	1.14	0.9	89.7436	100	100	0.3	0.08	0.08
1.86	1.32	0.96	92.3077	100	100	0.07	0.01	0.16
1.26	0.9	1.08	100	100	100	0.14	0.04	0.06
2.52	0.66	0.72	70	100	100	0.16	0.04	0.2
4.14	0.78	1.26	52.5	100	100	0.33	0.16	0.24
1.92	0.72	1.98	87.5	100	100	0.19	0.08	0.31
2.16	0.84	1.8	84.6154	100	93.3333	0.22	0.07	0.05
2.52	0.78	0.66	71.4286	100	100	0.34	0	0.23
1.02	0.84	0.72	100	100	100	0.18	0.09	0.21
0.78	0.84	2.52	100	100	91.6667	0.12	0.05	0.13
1.98	0.78	1.38	92.8571	100	100	0.4	0.04	0.13
1.98	0.9	1.86	95.2381	100	100	0.19	0.04	0.03
0.66	0.72	1.38	100	100	100	0.32	0.07	0.13
1.62	0.78	0.84	92.5	100	100	0.18	0.14	0.08
2.64	0.84	0.84	68.75	100	100	0.16	0.24	0.08
3.6	4.56	1.02	50	15.3846	100	0.39	0.25	0.11
1.56	0.72	1.2	90	100	100	0.15	0.3	0.13
2.34	1.32	0.96	68.9655	97.2222	100	0.22	0.18	0.1
1.02	1.08	1.62	100	100	100	0.35	0.08	0.54
1.98	0.9	1.14	92.5	100	100	0.16	0.06	0.04
2.7	6.6		80	0		0.65	0.62
2.76	4.26		77.5	22.5		0.18	0.1
1.44	0.96		100	100		0.12	0.09
1.74	3.72		100	28.5714		0.2	0.83
1.56	6.6		100	0		0.03	0.85
1.32	2.82		100	75		0.08	0.6
2.76	0.84		77.5	100		0.24	0.49
3.24	2.34		60	78.5714		0.09	0.77
1.32	0.84		100	100		0.13	0.08
1.32	4.14		95	33.3333		0.1	0.31
1.2	4.98		100	14.2857		0.09	0.13
	3.48			50			0.7
	0.6			100			0.2
	3.84			25			0.79
	0.6			100			0.07
	2.82			61.1111			0.38
	0.96			100			0.05
	1.02			100			0.19
	4.74			10			0.93
	3.12			60			0.21
	5.64			14.2857			0.86
	4.62			33.3333			0.79
	3			75			0.75
	5.34			0			0.78
	3.42			40			0.56
	2.7			80			0.97
	1.02			100			0.03
	3.9			50			0.5
	1.26			100			0.05
	3			68.1818			0.13
	3.66			30			0.42
	0.9			100			0.12
	3.06			51.8518			0.14
	5.16			25			0.99
	0.72			100			0.04
	0.42			100			0.13
	2.46			80			0.51
	3.42			41.6667			0.14
	5.88			11.1111			0.32
	4.2			28.5714			0.6
	6.06			16.6667			0.16
	3.3			45.4545			0.41
	3.42			53.8462			0.08
	3.6			60			0.82
	4.32			22.2222			0.55
	4.62			26.6667			0.21
	2.82			60			0.86
	2.58			64			0.51
	3.3			42.8571			0.92
	2.88			72.2222			0.53
	0.6			100			0.08
	6.3			12.5			0.54
	3.54			34.6154			0.47
	4.02			38.0952			0.34
	6.84			25			0.5
	2.82			70			0.68
	2.64			100			0.1
	2.16			90.9091			0.49
	1.62			83.3333			0.62
	4.92			20			0.14
	1.5			100			0.22
	0.48			100			0.26
	3.54			50			0.9
	5.34			0			0.5
	3.42			50			0.95
	3.36			40			0.98
	4.32			18.1818			0.36
	3.6			60			0.41
	3.36			52.9412			0.39
	4.02			40			0.23
	1.74			89.4737			0.65
	3			50			0.34
	3.66			31.25			0.34
	3.18			53.3333			0.45
	0.9			100			0.09
	2.76			63.6364			0.37
	1.56			100			0.03
	2.64			68.421			0.23
	2.7			66.6667			0.33
	5.58			7.69231			0.43
	6.72			0			0.86
	2.52			71.4286			0.49
	3.54			42.8571			0.19
	1.14			100			0.09
	6.78			18.1818			0.08
	3.3			42.8571			0.64
	3.42			54.5455			0.62
	5.64			0			1
	3.06			42.8571			0.8
	3.96			33.3333			0.58
	5.22			50			0.61
	4.44			44.4444			0.5
	2.1			100			0.93
	5.04			14.2857			0.46
	3.78			50			0.49
	2.46			77.7778			0.72
	5.34			25			0.66
	0.96			100			0.09
	4.92			8.82353			0.29
	5.46			0			0.47
	6.24			16.6667			0.59
	4.86			0			0.88
	6.54			0			0.67
	5.88			0			0.96
	4.44			21.4286			0.7
	5.28			25			0.31
	0.66			100			0.23
	0.84			100			0.18
	0.6			100			0.59
	0.96			100			0.06
	0.72			100			0.1
	9.18			0			0.39
	2.34			80			0.64
	4.14			58.3333			0.43
	3.42			36.3636			0.78
	3.78			42.8571			0.82
	3.78			44.4444			0.24
	3.54			55.5556			0.39
	0.78			100			0.1
	0.66			100			0.12
	4.8			0			0.83
	0.66			100			0.04
	0.72			100			0.05
	0.36			100			0.08
	0.3			100			0.12
	0.12			100			0.21
	0			100			0.08
	0			100			0.15
	0.48			100			0.11
	0.48			100			0.51
	0.42			100
	0.54			100
