# Supplementary material for: Inflammation triggers ILC3 patrolling of the intestinal barrier
Source: Nat Immunol. 2022 Aug 23;23(9):1317–23. doi: 10.1038/s41590-022-01284-1 (PMC9477741; doi:10.1038/s41590-022-01284-1)
Supplement: Source Data Fig. 2 — Statistical source data. [file 41590_2022_1284_MOESM18_ESM.xlsx]

## Sheet: Fig.2
Figure 2b					Figure 2c			Figure 2d				Figure 2f							Figure 2h
Speed mean		Arrest Coef			PBS	Flag		Speed mean	PBS	Flag		Speed mean		Arrest Coef		Straightness Ratio				PBS		Flag
NKp46+ILC3	IL22+ cells	NKp46+ILC3	IL22+ cells		3.105	32.292		1	0	6		PBS	Flag	PBS	Flag	PBS	Flag		Time (min)	Mean	SEM	Mean	SEM
1.86	2.16	95.3488	92.6829		3.526	40.6		2	6	3		1.86	3.66	95.3488	55	0.12	0.06		1	17.0915	2.40376	34.5033	1.86458
1.44	4.08	100	29.1667		4.23	11.3184		3	9	13		1.44	3	100	78.3333	0.07	0.24		2	41.3391	7.47804	83.2945	5.09908
2.46	5.82	80	21.0526		5.2578	15.24		4	8	29		2.46	3.48	80	29.4118	0.2	0.19		3	68.9929	13.3803	142.204	9.05151
2.46	3.24	85.1852	55.1724					5	3	34		2.46	4.26	85.1852	50	0.46	0.39		4	109.062	21.9612	205.666	14.4316
2.34	3.12	76.9231	77.2727		P=0.0286			6	3	39		2.34	3.42	76.9231	48.2759	0.2	0.18		5	144.462	30.4063	273.96	20.606
3.96	6.96	46.6667	0					7	0	17		3.96	3.84	46.6667	64.2857	0.34	0.23		6	179.397	39.1755	342.393	28.0124
3.18	6.42	67.8571	6.66667					8	0	7		3.18	3	67.8571	100	0.14	0.23		7	206.091	50.6218	405.809	36.0737
2.7	6.84	75.5556	10					9	0	2		2.7	0.6	75.5556	100	0.09	0.47		8	241.284	61.7583	482.091	45.5953
1.74	7.02	100	6.66667					10	0	3		1.74	3.48	100	59.2593	0.06	0.16		9	246.817	71.2249	539.651	55.1409
2.82	2.4	86.3636	86.1111					11	0	3		2.82	3.54	86.3636	46.6667	0.06	0.19		10	267.347	77.5156	581.113	63.5276
3.24	5.52	62.963	10.5263									3.24	1.68	62.963	100	0.25	0.25		11	256.794	81.7208	611.027	74.662
1.2	8.22	100	4.44444									1.2	1.8	100	92.3077	0.18	0.49		12	276.019	88.8193	616.922	84.1442
1.56	4.26	97.7273	28.2051									1.56	2.94	97.7273	73.913	0.08	0.25		13	306.328	124.375	637.832	97.5279
1.56	8.58	100	3.44828									1.56	0.42	100	100	0.2	0.1		14	331.944	132.878	619.4	74.2714
3.78	4.56	55.5556	28.5714									3.78	0.54	55.5556	100	0.09	0.12		15	228.019	122.874	633.328	71.994
3.96	6.9	57.7778	12.5									3.96	3.84	57.7778	25	0.28	0.86		16	268.125	142.809	674.711	79.8843
3.6	3.12	66.6667	69.4444									3.6	7.14	66.6667	0	0.2	0.81		17	277.112	147.293	690.693	87.4034
4.14	6.54	48.3871	5.55556									4.14	0.06	48.3871	100	0.41	1		18	286.358	151.455	661.837	86.3974
4.86	4.08	19.3548	64.7059									4.86	5.34	19.3548	39.2857	0.46	0.35		19	296.72	155.198	633.49	86.1055
2.76	6	82.9268	19.2308									2.76	0.3	82.9268	100	0.23	0.5		20	364.703	201.399	593.446	90.8231
2.34	8.52	93.3333	10									2.34	4.32	93.3333	25	0.12	0.67
2.52	4.5	73.6842	45.4545									2.52	1.14	73.6842	100	0.56	0.19
5.88	7.8	25	40.9091									5.88	4.74	25	45.8333	0.19	0.07
3.96	2.28	55.5556	89.4737									3.96	6.18	55.5556	14.2857	0.2	0.48
4.68	1.74	31.25	100									4.68	0.12	31.25	100	0.42	1
3.84	6.9	41.1765	36.1111									3.84	5.28	41.1765	0	0.23	0.76
5.22	7.08	40.7407	33.3333									5.22	10.8	40.7407	0	0.08	0.67
5.58	3.54	31.5789	50									5.58	5.4	31.5789	28.5714	0.66	0.41
2.94	4.74	84.4444	53.5714									2.94	3.84	84.4444	37.5	0.09	0.32
5.22	7.02	29.4118	14.2857										6.48		25		0.68
5.46	6.78	28.5714	0										7.32		31.5789		0.25
3.72	8.64	76.9231	0										5.64		40.7407		0.11
5.58	7.26	55.5556	25										14.64		40		0.35
6.06	2.04	11.1111	100										5.82		18.1818		0.31
2.22	5.94	100	15.3846										5.28		12.5		0.67
2.88	6.36	88.8889	33.3333										6.36		19.2308		0.18
	6.48		44.4444										9.48		0		0.61
	1.62		94.7368										4.5		45.283		0.23
	4.2		50										3.42		71.4286		0.22
	3.9		42.8571										5.28		25		0.74
	4.38		36.3636										4.5		33.3333		0.48
	2.28		100										3.66		71.4286		0.64
	4.92		30.7692										4.86		42.8571		0.33
	2.16		96.4286										7.92		22.7273		0.05
	6.78		15.7895										5.4		43.75		0.29
	6.72		5.26316										9		0		0.38
	7.38		10										3.18		66.6667		0.4
	5.04		33.3333										6.12		14.2857		0.34
	6.36		13.3333										5.04		30		0.42
	5.88		12.5										6.78		0		0.94
	7.08		16.6667										2.64		80		0.3
	7.74		7.14286										6.12		28.5714		0.67
	9.24		0										8.34		20		0.51
	9.72		0										3.72		65.9091		0.35
	6.48		8.33333										5.16		36		0.54
	5.22		31.5789										8.52		10		0.52
	8.7		14.2857										4.92		68		0.2
	1.38		100										5.52		25		0.5
	6.36		9.67742										3.48		77.2727		0.05
	0.96		100										6.72		22.7273		0.34
	5.82		33.3333										5.52		20		0.5
	1.26		100										3.78		56.8182		0.02
	7.98		7.69231										4.92		44.4444		0.14
	4.98		48.2759										2.34		88.8889		0.04
	9.48		18.75										6.18		21.0526		0.24
	9.06		0										4.98		16.6667		0.22
	5.22		33.3333										3.84		58.8235		0.1
	10.32		0										3.48		66.6667		0.26
	6.66		9.09091										5.4		22.2222		0.9
	7.08		20										5.1		50		0.04
	6.06		16.6667										5.52		59.0909		0.14
	5.76		28.5714										3.66		76.1905		0.1
	4.32		46.6667										5.22		25		0.4
	3.18		84.375										6.24		22.5		0.02
	6		30										5.64		26.6667		0.06
	3.96		40										6.48		34.0909		0.19
	4.56		31.0345										5.52		33.3333		0.09
	7.8		14.2857										4.56		40.9091		0.09
	4.2		40.9091										4.02		48.8889		0.15
	2.82		67.5										4.62		53.8462		0.26
	6.9		9.52381										4.38		20		0.07
	6.78		15.5556										5.52		50		0.13
	4.98		55.5556										4.92		46.6667		0.07
	6.9		13.0435										5.88		33.3333		0.1
	4.68		38.4615										3.6		68.8889		0.2
	4.56		71.4286										2.22		81.579		0.11
	6.72		20.5882										2.34		84.4444		0.03
	9.6		0										2.7		81.25		0.2
	7.2		0										5.64		35.2941		0.17
	2.4		95										4.32		43.3333		0.13
	6.48		11.1111										5.1		20.6897		0.15
	9.24		0										3.96		64.4444		0.19
	7.14		18.4211										5.34		40		0.14
	7.14		2.5641										2.94		82.2222		0.04
	5.34		33.3333										5.1		35.5556		0.16
													6.54		26.6667		0.24
													4.74		44.4444		0.08
													5.1		57.7778		0.08
													3.12		81.8182		0.14
													5.34		44.4444		0.52
													3.54		55		0.38
													5.04		20		0.51
													5.04		30.9524		0.12
													5.34		21.0526		0.41
													10.92		0		0.76
													4.8		42.2222		0.13
													4.44		61.5385		0.38
													5.58		0		0.34
													3.18		69.0909		0.12
													2.04		92.8571		0
													2.94		57.1429		0.68
													4.8		33.3333		0.06
													4.38		51.2195		0.23
													2.64		92.6829		0.06
													3.84		48.5714		0.24
													4.32		48.7805		0.51
													2.76		78.1818		0.31
													4.38		50		0.48
													5.28		31.5789		0.26
													6.54		18.75		0.48
													7.74		20		0.79
													2.16		76		0.3
													4.08		49.0196		0.58
													4.92		36.5854		0.07
													3.06		64.2857		0.28
													3.96		44.4444		0.29
													5.1		28.5714		0.95
													7.14		14.8148		0.06
													4.68		60		0.27
													7.26		20		0.59
													6.24		46.1538		0.43
													5.4		26.8293		0.34
													6.06		26.087		0.12
													5.52		32.5581		0.18
													9.3		16.6667		0.66
													6.06		43.75		0.13
													3.6		72.7273		0.55
													4.08		58.1818		0.24
													4.14		70.9091		0.11
													7.08		15.625		0.64
													3.3		63.6364		0.35
													5.4		32.7273		0.01
													5.16		28.5714		0.26
													4.26		43.3962		0.24
													6.84		18.5185		0.03
													4.8		33.3333		0.11
													2.16		90.625		0.12
													4.14		61.2903		0.39
													4.68		47.0588		0.08
													5.28		30.7692		0.49
													4.2		50		0.82
													4.08		50		0.69
													6.54		12.5		0.44
													5.94		19.2308		0.21
													5.82		14.2857		0.17
													4.08		47.2727		0.11
												P<0.001		P<0.001		P<0.001
