# Supplementary material for: Inflammation triggers ILC3 patrolling of the intestinal barrier
Source: Nat Immunol. 2022 Aug 23;23(9):1317–23. doi: 10.1038/s41590-022-01284-1 (PMC9477741; doi:10.1038/s41590-022-01284-1)
Supplement: Source Data Fig. 3 — Statistical source data. [file 41590_2022_1284_MOESM19_ESM.xlsx]

## Sheet: Fig.3
	Fig.3c
	Speed mean							Arrest Coeff.							Straightness ratio
	IL-22- ILC3			IL-22+ ILC3				IL-22- ILC3			IL-22+ ILC3				IL-22- ILC3			IL-22+ ILC3
T cells	-	+	+	-	+	+		-	+	+	-	+	+		-	+	+	-	+	+
Flag	-	-	-	-	-	-		-	-	-	-	-	-		-	-	-	-	-	-
	4.86	1.74	2.1	5.76	1.38	2.94		50	100	80	16.6667	100	71.4286		0.6	0.04	0.33	0.16	0.24	0.2
	4.74	1.02	1.32	5.76	1.8	1.86		33.3333	100	86.6667	13.6364	91.8367	97.8723		0.71	0.22	0.15	0.41	0.25	0.24
	8.04	2.4	2.7	6.54	2.52	4.62		22.2222	88.1356	75	11.1111	80.3571	29.1667		0.75	0.16	0.71	0.32	0.02	0.25
	4.2	2.22	0.9	4.62	1.5	2.04		46.4286	85.2941	100	46.6667	100	85.7143		0.69	0.06	0.36	0.14	0.04	0.1
	6.18	1.86	1.98	5.46	1.26	1.38		0	94.7368	77.4193	20	98.2759	95.8333		0.42	0.14	0.27	0.22	0.25	0.19
	6.06	2.46	0.54	4.02	1.44	1.2		10	77.7778	100	40.9091	100	97.9167		0.22	0.48	0.6	0.37	0.05	0.35
	4.68	3	0.84	6.96	1.68	1.38		31.5789	72.2222	100	6.66667	100	100		0.39	0.23	0.52	0.49	0.16	0.1
	6.9	2.58	1.32	4.32	1.8	1.5		0	78.5714	100	33.3333	94.1176	92		0.43	0.21	0.34	0.66	0.09	0.11
	4.02	2.4	1.32	0.84	1.5	2.22		53.3333	86.9565	100	100	71.4286	75		0.26	0.38	0.74	0.38	0.83	0.34
	2.22	2.4	4.26	5.4	1.62	4.02		86.6667	74.1379	52.3809	41.1765	100	52		0.13	0.27	0.23	0.09	0.04	0.1
	2.94	1.86	5.82	4.14	0.96	1.56		78.2609	100	0	36.3636	100	89.7436		0.08	0.3	0.65	0.18	0.1	0.22
	1.38	4.8	6	4.32	2.04	1.74		100	33.3333	0	41.3793	93.2203	100		0.2	0.02	0.94	0.02	0.19	0.05
	3.66	1.62	3.9	4.08	1.74	1.56		54.5455	92.3077	48	40	97.7273	96		0.34	0.48	0.2	0.3	0.32	0.08
	2.7	1.32	3.42	5.1	1.8	2.82		87.5	96.9697	61.5385	28	90	77.2727		0.03	0.12	0.29	0.33	0.09	0.16
	2.52	1.5	2.1	4.62	2.04	4.44		60.8696	88.8889	82	37.931	84.7826	42		0.24	0.38	0.07	0.34	0.43	0.13
	2.94	2.94	3.48	2.88	1.32	3.06		57.1429	63.8889	52	69.2308	92	71.4286		0.49	0.37	0.38	0.28	0.31	0.15
	4.32	2.58	3.42	4.98	2.7	2.82		0	77.7778	60	41.6667	88.8889	66.6667		0.97	0.57	0.18	0.17	0.19	0.3
	4.98	1.62	2.76	5.58	3.6	5.46		25	96.1539	66.6667	11.1111	40	25		0.63	0.12	0.33	0.52	0.32	0.12
	3.72	3.78	3.36	1.92	2.28	1.5		53.8462	50	59.2593	71.4286	78.3784	98		0.41	0.55	0.28	0.59	0.48	0.17
	3.36	0.72	2.7	3.96	1.5	1.8		80	100	64.5161	51.8518	92.3077	81.8182		0.77	0.09	0.34	0.21	0.08	0.56
	4.44	1.5	5.16	3.66	0.9	7.2		33.3333	100	20	45.4545	100	20		0.84	0.1	0.83	0.44	0.35	0.34
	3.36	2.1	5.82	4.02	1.98	3		50	78.5714	12.5	55.5556	100	68.2927		0.84	0.27	0.44	0.59	0.45	0.17
	5.94	1.98	3.18	3.54	0.18	4.5		13.3333	100	55.5556	46.1538	100	40		0.56	0.18	0.14	0.44	0.07	0.58
	3.66	2.58	2.1	2.88	0.78	3.06		46.1538	100	100	42.8571	100	62.7907		0.64	1	0.24	0.55	0.23	0.26
	5.76	2.52	4.2	1.32	2.16	3.48		44.4444	84.6154	33.3333	93.3333	100	55.1724		0.74	0.62	0.62	0.43	0.14	0.15
	6.12	1.68	4.5	2.76	1.8	2.34		22.2222	98.2759	28.5714	60	80	72.4138		0.43	0.09	0.88	0.85	0.05	0.22
	3.06	0.66	4.98	2.94	1.98	5.52		75	100	26.3158	74.0741	90.9091	8.33333		0.72	0.18	0.19	0.49	0.19	0.29
	6.06	1.74	0.78	2.52	1.5	5.16		44.4444	92.3077	100	64.7059	100	0		0.39	0.33	0.31	0.45	0.19	0.63
	2.46	1.38	1.5	3.3	1.5	3.36		84.6154	93.3333	90	66.6667	94.4444	55.5556		0.37	0.26	0.26	0.7	0.13	0.59
	2.34	1.32	5.34	2.64	1.32	2.22		73.3333	100	21.4286	72.2222	96.6667	88.2353		0.27	0.1	0.76	0.51	0.21	0.2
	3.24	3.18	1.02	5.76	2.34	2.7		66.6667	50	100	10	86.6667	50		0.47	0.75	0.11	0.52	0.22	0.46
	2.76	1.68	4.32	7.32	1.5	2.16		75	100	36.3636	25	100	90.4762		0.28	0.14	0.75	0.19	0.03	0.08
	1.68	1.74	3.66	4.38	2.46	2.4		100	90.9091	52.3809	33.3333	72.7273	77.7778		0.15	0.16	0.2	0.74	0.18	0.63
	3	3	3.84	6.72	1.68	4.44		50	77.7778	50	0	93.3333	50		0.75	0.5	0.88	0.41	0.42	0.47
	4.5	1.44	3.06	1.62	2.52	2.88		50	95.8333	77.2727	93.3333	64.7059	72.7273		0.71	0.08	0.35	0.3	0.55	0.5
	4.44	2.64	2.82	3.54	1.68	3.54		0	79.1667	54.5455	75	94.4444	50		0.58	0.42	0.45	0.38	0.33	0.76
	5.64	3.54	4.02	3.96	1.68	2.46		28.5714	40	48	55.5556	100	64.7059		0.34	0.88	0.13	0.54	0.25	0.27
	3.72	5.82	3.3	4.8	2.04	1.08		40	7.69231	53.3333	45.4545	83.3333	100		0.61	0.75	0.64	0.75	0.12	0.36
	2.76	1.32	3.78	3.6	1.86	5.7		71.4286	100	53.8462	57.8947	91.1111	20		0.44	0.04	0.46	0.55	0.12	0.93
	7.68		3.3	6.12	2.28	2.28		16.6667		70	4.54545	90	77.551		0.58		0.03	0.46	0.29	0.22
	4.98		5.22	4.74	1.98	4.62		0		26.6667	0	92.5926	9.09091		0.94		0.23	0.94	0.08	0.25
	5.52		4.38	3.66	2.1	4.92		31.25		33.3333	66.6667	90.9091	12.5		0.18		0.62	0.88	0.04	0.31
	3.3		7.5	4.2	2.4	3.66		33.3333		8.33333	25	85.7143	50		0.47		0.28	0.43	0.01	0.37
	3.78		4.32	2.28	1.74	0.96		40		50	84	100	100		0.62		0.38	0.37	0.25	0.18
	2.28		4.5	4.2	2.1	6.12		100		20	43.3333	100	0		0.73		0.25	0.49	0.41	0.95
	9.9		2.04	4.08		3.18		0		77.4193	52		75		0.65		0.22	0.25		0.66
	5.04		2.76	6.48		4.38		26.087		78.3784	11.5385		46.6667		0.55		0.29	0.48		0.23
	4.68		3.18	3.48		5.46		16.6667		60	65.5172		33.3333		0.94		0.25	0.17		0.87
	7.02		2.4	2.64		4.68		10		73.3333	72.7273		50		0.5		0.16	0.69		0.97
	3.24		5.76	3.36		6.12		50		42.8571	60		12.5		0.37		0.1	0.37		0.75
	2.46		6.66	8.76		4.68		81.4815		0	7.14286		27.2727		0.52		0.68	0.31		0.09
	5.4		3.72	6.48		1.14		26.087		52.6316	22.2222		100		0.31		0.3	0.27		0.36
	3.06		1.5	6.18		5.4		81.8182		93.617	6.66667		18.75		0.32		0.14	0.63		0.36
	4.62		1.38	1.68		1.44		40		95.8333	90.9091		95.4545		0.54		0.11	0.62		0.31
	2.34		1.38	4.68		0.9		73.913		93.8775	40.7407		100		0.12		0.24	0.3		0.18
	3.18		0.84	5.94		1.5		60		100	35.7143		92		0.62		0.44	0.37		0.11
	4.92		3.24	5.58		1.8		47.3684		61.7021	30		100		0.25		0.2	0.22		0.05
	4.2		0.96	3.12		1.56		50		100	72.7273		96		0.66		0.23	0.31		0.08
	7.08		2.16	5.46		2.22		0		85.3658	26.3158		77.2727		0.58		0.09	0.6		0.31
	4.98		3.54	2.7		4.44		50		50	77.2727		41.3043		0.19		0.2	0.12		0.14
	3.54		3.24	3.54		1.5		55		57.1429	47.0588		98		0.35		0.53	0.68		0.17
	3.12		0.6	5.22		4.86		55		100	22.7273		23.3333		0.4		0.46	0.37		0.36
	3.78		3.78	6.54		3.96		50		50	20.6897		52.1739		0.33		0.33	0.36		0.09
	6.06		3.36	6		3.54		23.0769		46.1538	10.7143		58.6207		0.22		0.62	0.22		0.09
	5.1		5.94	5.88		2.52		25		25	0		75		0.09		0.27	0.99		0.45
	5.88		5.1	7.32		3.9		20		0	15.7895		57.1429		0.17		0.96	0.18		0.08
	4.86		4.14	6.42		1.8		28		53.3333	33.3333		80.9524		0.44		0.2	0.75		0.56
	5.1		2.82	4.26		3.6		23.5294		72.2222	37.5		42.5		0.55		0.24	0.29		0.18
	6		5.28	4.26		3.42		11.7647		28.5714	53.3333		61.5385		0.29		0.9	0.23		0.15
	6		3.54	5.22		1.5		29.4118		60	22.2222		95		0.34		0.25	0.86		0.21
	4.32		4.08	7.2		3.48		55.5556		50	0		40		0.17		0.1	0.07		0.34
	3		4.44	5.04		2.58		71.4286		39.2857	14.2857		85.7143		0.1		0.1	0.55		0.32
	4.92		3.12	3.6		3.3		31.25		60	69.2308		58.3333		0.54		0.41	0.33		0.3
	5.7		3.6	4.14		1.8		17.6471		50	50		83.3333		0.54		0.58	0.17		0.71
	7.14		3.06	3.54		3.18		26.6667		54.5455	56.6667		61.3636		0.42		0.72	0.18		0.02
	5.76		2.88	3.66		1.56		28.5714		64.1026	56.6667		100		0.14		0.35	0.34		0.48
	4.8		3.3	4.26		1.14		30.7692		57.5	35.7143		100		0.44		0.14	0.12		0.1
	3		3	6		2.28		73.3333		52.9412	27.2727		76.1905		0.47		0.6	0.56		0.38
	2.04		1.02	6		2.58		86.6667		100	7.69231		80		0.18		0.3	0.33		0.1
	5.76		0.96	6.9		5.88		26.6667		100	0		33.3333		0.46		0.14	0.27		0.39
	3.54		1.02	4.86		2.1		71.4286		100	18.75		83.3333		0.28		0.19	0.18		0.28
	7.02		1.56	2.64		1.38		13.3333		91.8367	50		100		0.5		0.25	1		0.29
	3.3		2.22	4.56		2.1		58.3333		86.6667	14.2857		85		0.26		0.25	0.03		0.12
	3.48		2.04	6.18		2.76		72.7273		85.7143	15.3846		76.1905		0.26		0.19	0.49		0.17
	4.08		1.14	5.58		2.82		42.8571		98	33.3333		61.1111		0.52		0.05	0.54		0.18
	3.24		2.34	6.84		3.36		50		64.8649	0		68.421		0.58		0.11	0.96		0.53
	6.18		2.16	4.86		4.98		9.09091		100	36.3636		20		0.41		0.2	0.73		0.51
	6.3		1.62	5.58		4.86		10		93.3333	22.2222		14.2857		0.83		0.09	0.62		0.63
	2.1		2.7	2.88		3.42		80		73.0769	77.7778		30		0.79		0.14	0.8		0.2
	2.88		0.84	3.78		4.26		62.5		100	40		42.8571		0.64		0.26	0.77		0.77
	4.44		4.38	4.56		2.82		42.8571		36.3636	50		55.5556		0.81		0.2	0.65		0.49
	8.88		3.36	6		5.22		0		59.0909	10		50		0.63		0.12	0.45		0.77
	4.38		0.9	5.46		4.2		38.4615		97.4359	20		57.8947		0.35		0.06	0.64		0.2
	4.62		3.6	8.16		0.66		37.5		60	16.6667		100		0.85		0.52	0.83		0.45
	5.46		3.42	2.34		1.14		25		68.1818	88.8889		100		0.9		0.21	0.42		0.27
	3.12		2.22	4.02		1.38		73.3333		69.2308	25		96.875		0.49		0.45	0.15		0.24
	2.52		2.34	5.7		2.28		87.5		88	25		80		0.03		0.3	0.51		0.2
	5.88		1.86	8.22		4.02		42.8571		80	12.5		61.9048		0.92		0.13	0.21		0.14
	4.86		3.54	7.2		2.1		16.6667		60.8696	0		90		0.84		0.2	0.73		0.33
	5.46		4.08	9.3		2.82		42.8571		28.5714	0		68.5714		0.94		0.57	0.83		0.23
	4.74		3.9	3.72		1.14		20		54.5455	57.1429		100		0.65		0.75	0.85		0.04
	4.02		3	4.8		4.2		20		66.6667	50		28.5714		0.36		0.34	0.23		0.57
	5.94		3.12	7.5		4.2		12.5		52.9412	0		43.3333		0.73		0.53	0.8		0.16
	5.04		4.98	3		3.66		27.2727		7.69231	75		57.1429		0.78		0.61	0.18		0.12
	6.78		3.66	2.76		2.52		15.3846		42.8571	76.6667		77.7778		0.15		0.59	0.15		0.1
	5.52		3.96	7.68		6.96		40		56	0		20		0.44		0.28	0.55		0.5
	7.02		3.48	6.3		3.66		10		71.4286	9.09091		45.4545		0.76		0.72	0.26		0.31
	4.98		6	5.94		2.1		12.5		20	27.2727		60		0.79		0.5	0.43		0.38
	7.5		7.98	5.28		2.16		15.3846		0	25		80		0.68		0.92	0.8		0.61
			4.8	4.8						20	14.2857						0.44	0.79
			6.66	6.12						0	12.5						0.91	0.23
			4.56	4.02						38.0952	50						0.29	0.6
			4.68	7.62						44.4444	7.69231						0.46	0.68
			3.18	4.92						50	33.3333						0.29	0.4
			2.1	4.74						86.1111	12.5						0.47	0.28
			3.84	5.82						56.25	16.6667						0.04	0.44
			2.76	7.86						82.3529	0						0.03	0.91
			4.2	8.1						27.7778	14.2857						0.25	0.63
			1.92	6.48						88	0						0.26	0.84
			2.94	9.54						67.3469	16.6667						0.28	0.9
		P<0.0001	P<0.0001		P<0.0001	P<0.0001				P<0.0001	P<0.0001	P<0.0001	P<0.0001			P<0.0001	P<0.0001		P<0.0001	P<0.0001
