# Supplementary material for: Inflammation triggers ILC3 patrolling of the intestinal barrier
Source: Nat Immunol. 2022 Aug 23;23(9):1317–23. doi: 10.1038/s41590-022-01284-1 (PMC9477741; doi:10.1038/s41590-022-01284-1)
Supplement: Source Data Fig. 4 — Statistical source data. [file 41590_2022_1284_MOESM20_ESM.xlsx]

## Sheet: Fig.4
	Fig.4d
	Speed mean			Arrest Coeff.			Straightness ratio
Time (h)	0	1	2	0	1	2	0	1	2
	7.98	3.48	3.24	20	55.5556	76.4706	0.62	0.51	0.05
	5.04	4.2	1.26	40	63.7931	100	0.53	0.13	0.02
	4.38	2.7	5.46	42.8571	58.3333	46	0.3	0.22	0.09
	3.96	3.18	4.38	20	66.6667	69.2308	0.45	0.13	0.07
	6.18	4.26	3.54	33.3333	50	81.8182	0.38	0.53	0.06
	5.04	3.6	6	27.2727	58.3333	40	0.69	0.35	0.1
	1.98	1.92	1.68	93.75	100	95	0.19	0.55	0.03
	5.88	5.7	1.02	27.2727	25	100	0.52	0.47	0.02
	3	1.62	4.02	75	96.6667	71.4286	0.57	0.08	0.07
	0.96	2.04	0.66	100	92.8571	100	0.17	0.32	0.01
	4.56	2.76	1.44	46.6667	78.5714	95	0.31	0.18	0.02
	3.6	2.7	1.56	62.5	82.9787	92.8571	0.18	0.09	0.03
	2.94	4.5	1.5	68.75	59.4595	100	0.51	0.45	0.03
	3.48	5.16	1.92	80	33.3333	91.1111	0.1	0.81	0.03
	3.54	4.92	1.68	66.6667	22.2222	98.3333	0.57	0.66	0.03
	3.48	5.1	2.88	50	40	86.1111	0.3	0.27	0.05
	3.12	3.24	2.34	80	63.6364	100	0.06	0.35	0.04
	3.6	2.22	2.04	81.8182	91.5254	90	0.39	0.18	0.03
	2.34	1.92	2.1	81.25	93.3333	87.8049	0.35	0.04	0.04
	1.74	2.16	1.32	100	80	96.6667	0.14	0.23	0.02
	4.68	2.34	1.86	40	83.3333	100	0.29	0.79	0.03
	3.9	2.7	2.58	50	70	100	0.49	0.24	0.04
	4.92	1.68	3.72	40	96.6667	67.8571	0.48	0.13	0.06
	5.4	4.14	2.58	40	65.5172	83.9286	0.69	0.04	0.04
	3.48	2.04	1.92	44.4444	95	90.3846	0.78	0.07	0.03
	3.66	2.76	2.22	56.25	80	90	0.27	0.88	0.04
	3.48	1.92	2.16	75	93.3333	98.3333	0.6	0.53	0.04
	3.24	1.14	1.26	62.5	100	98.3333	0.46	0.15	0.02
	1.14	2.4	2.7	100	87.1795	90.625	0.15	0.2	0.05
	4.32	1.8	2.7	60	100	70	0.32	0.18	0.05
	4.68	1.02	1.68	30.7692	100	98.3333	0.3	0.04	0.03
	4.26	2.52	1.44	37.5	83.3333	96.6667	0.17	0.08	0.02
	4.56	2.64	2.28	33.3333	75	81.6667	0.95	0.19	0.04
	1.86	2.22	3.18	93.3333	73.3333	96.6667	0.1	0.28	0.05
	3	2.34	1.98	70	88	96	0.4	0.15	0.03
	2.04	1.32	4.44	84.6154	100	25	0.6	0.26	0.07
	3.9	3.42	2.58	50	65.2174	89.2857	0.12	0.04	0.04
	2.16	3.54	1.56	93.75	67.2414	95.6522	0.31	0.16	0.03
	4.74	2.34	1.08	50	96.6667	100	0.71	0.09	0.02
	4.86	3.72	1.74	25	65.2174	100	0.29	0.18	0.03
	3.6	4.68	2.22	44.4444	36.3636	85.1852	0.54	0.27	0.04
	2.52	3.54	1.5	68.75	70.6897	94.2857	0.46	0.04	0.03
	4.86	4.74	2.1	54.5455	63.6364	85.7143	0.39	0.23	0.04
	3.6	2.88	1.92	61.5385	77.1429	90	0.13	0.22	0.03
	6.48	3.6	1.98	50	62.2642	89.6552	0.96	0.1	0.03
	5.4	2.34	2.22	20	89.1304	84.2105	0.23	0.27	0.04
	3.96	2.16	4.32	50	66.6667	62.5	0.06	0.21	0.07
	2.34	2.64	2.34	80	80	81.4815	0.7	0.22	0.04
	4.5	2.88	2.88	56.25	76.9231	86.6667	0.05	0.09	0.05
	1.44	5.1	1.62	100	55.5556	97.6191	0.14	0.12	0.03
	4.74	3.36	3.12	37.5	72.7273	70.6897	0.68	0.14	0.05
	2.88	2.4	0.96	80	89.3617	100	0.25	0.04	0.02
	2.7	3.66	2.16	93.75	55.5556	90.4762	0.13	0.37	0.04
	4.8	2.04	1.8	36.3636	100	90	0.44	0.74	0.03
	4.2	2.7	4.86	50	79.1667	53.8462	0.89	0.17	0.08
	3.78	4.56	2.46	44.4444	55.5556	100	0.11	0.55	0.04
	4.86	4.56	3	0	33.3333	80	0.81	0.66	0.05
	5.94	5.7	1.92	28.5714	30	91.6667	0.5	0.63	0.03
	5.94	3.36	2.88	37.5	66.6667	87.5	0.84	0.27	0.05
	3.3	3	1.44	78.5714	66.6667	93.75	0.5	0.54	0.02
	3.12	6.84	2.1	58.3333	0	91.0714	0.58	0.89	0.04
	1.74	0.66	2.1	100	100	93.3333	0.33	0.17	0.04
	5.7	4.02	2.46	14.2857	66.6667	88	0.12	0.05	0.04
	4.74	2.58	2.94	26.6667	82.7586	75	0.26	0.55	0.05
	4.02	4.8	3.48	60	50	72.7273	0.2	0.26	0.06
	9	1.74	1.8	0	100	91.3043	0.94	0.76	0.03
	6.54	1.44	3.54	30.7692	97.7778	71.4286	0.55	0.25	0.06
	4.56	1.86	2.04	40	100	100	0.57	0.23	0.03
	7.2	3.96	2.82	0	44.4444	87.1795	0.47	0.18	0.05
	3.72	3	2.16	66.6667	84	91.3043	0.38	0.07	0.04
	4.08	5.1	1.56	42.8571	60	98.1132	0.46	0.05	0.03
	4.2	2.04	2.52	53.8462	83.3333	92.5926	0.09	0.4	0.04
	5.1	1.5	3.78	30.7692	100	54.5455	0.42	0.17	0.06
	4.26	2.64	1.92	63.6364	90.625	85.2941	0.65	0.17	0.03
	5.34	3.66	1.56	15.3846	67.8571	90.9091	0.75	0.17	0.03
	2.28	3.9	3.06	100	69.4444	70.2703	0.35	0.3	0.05
	4.8	3.3	1.5	50	83.3333	95.3488	0.74	0.1	0.03
	6.3	2.34	2.46	11.1111	83.3333	76.9231	0.65	0.14	0.04
	2.7	8.82	2.4	75	0	86.9565	0.23	0.55	0.04
	4.32	2.52	1.14	72.7273	76	100	0.06	0.25	0.02
	7.02	1.32	2.4	0	100	91.8919	0.29	0.24	0.04
	3.18	3	1.86	72.7273	80	95.6522	0.06	0.21	0.03
	5.88	3.96	3.36	50	55	78.5714	0.23	0.15	0.06
	3.78	2.58	3.24	50	84.6154	53.8462	0.89	0.31	0.05
	3.3	2.04	2.7	70	89.4737	81.0811	0.51	0.31	0.05
	5.94	3	2.28	50	75	84.6154	0.77	0.54	0.04
	11.46	4.68	3.66	0	55.5556	62.069	0.44	0.17	0.06
	3.54	5.76	3.36	50	7.14286	75	0.34	0.36	0.06
	3.48	3.6	1.86	33.3333	66.6667	85.1852	1	0.37	0.03
	4.86	4.5	3.6	25	57.1429	72.7273	0.38	0.34	0.06
	6.12	2.7	6	0	80	18.1818	0.86	0.05	0.1
	5.76	3.9	2.82	25	61.5385	79.1667	0.23	0.29	0.05
	3.54	3.48	2.16	50	60	89.2857	0.45	0.66	0.04
	5.64	1.32	3.78	25	94.4444	77.2727	0.37	0.34	0.06
	3.18	1.8	1.92	71.4286	94.1176	93.75	0.55	0.29	0.03
	6.54	8.52	2.7	20	12.5	63.6364	0.37	0.47	0.05
	6.6	3.42	2.46	42.8571	60.8696	76.9231	0.83	0.34	0.04
	3.54	5.1	3.18	60	55.5556	60	0.07	0.32	0.05
	5.82	3.48	1.98	15.3846	63.6364	92	0.51	0.54	0.03
	5.34	3.36	2.58	25	44.4444	86.6667	0.73	0.16	0.04
	2.34	2.64	2.88	83.3333	80	86.3636	0.55	0.24	0.05
	0.36	2.46	2.64	100	90.9091	82.1429	0.6	0.27	0.04
	5.58	1.56	2.76	33.3333	96.9697	76.9231	0.31	0.11	0.05
	4.26	5.1	3.66	60	47.8261	68	0.68	0.14	0.06
	7.32	2.16	3.18	0	75	83.3333	0.8	0.72	0.05
	5.22	4.32	1.38	0	50	95.8333	0.7	0.46	0.02
	0.78	2.94	1.74	100	84.4444	100	0.71	0.1	0.03
	7.68	2.88	2.58	0	84.2105	63.6364	0.18	0.17	0.04
	5.16	1.44	1.56	0	94.1176	100	0.96	0.09	0.03
	6.42	2.22	3.66	0	86.0465	46.1538	0.61	0.13	0.06
	5.34	3.84	3.36	31.25	42.8571	70.5882	0.28	0.55	0.06
	7.8	3.36	2.4	12.5	85.7143	90	0.53	0.41	0.04
	9.36	4.2	3.72	18.75	42.8571	61.1111	0.43	0.2	0.06
	8.22	4.98	3.06	0	46.1538	70	0.82	0.39	0.05
	7.44	0.6	3.84	6.66667	100	58.8235	0.41	0.99	0.06
	6.3	4.26	1.8	25	60	100	0.23	0.34	0.03
	6.66	2.4	1.44	8.33333	79.1667	100	0.47	0.33	0.02
	2.7	5.76	2.04	96.6667	33.3333	100	0.08	0.26	0.03
	3.06	2.82	4.26	66.6667	84.8485	54.5455	0.11	0.09	0.07
	3.12	3.48	2.34	70	69.2308	88.8889	0.51	0.47	0.04
	4.32	7.26	3.78	48.1482	15.7895	80	0.27	0.11	0.06
	4.2	3.36	1.98	50	84.8485	91.6667	0.42	0.3	0.03
	4.14	2.88	4.8	50	79.4118	46.1538	0.77	0.2	0.08
	4.02	2.82	5.28	46.6667	76.7442	30.7692	0.32	0.23	0.09
	4.26	5.82	2.28	42.8571	16.6667	91.6667	0.54	0.98	0.04
	6.12	4.98	1.62	0	50	100	0.96	0.22	0.03
	7.08	1.56	2.04	12.5	100	100	0.9	0.06	0.03
	6.3	7.86	2.82	18.1818	0	90.9091	0.68	0.73	0.05
	1.86	4.02	1.92	94.7368	48.6487	90.9091	0.1	0.33	0.03
	2.64	1.74	2.46	66.6667	100	80	0.7	0.55	0.04
	5.58	3.9	3.24	22.2222	25	75	0.06	0.09	0.05
	2.88	2.94	4.2	75	78.2609	54.5455	0.57	0.3	0.07
	5.52	0.72	2.94	21.4286	100	83.3333	0.41	0.19	0.05
	3.78	3.9	3.36	45.8333	45.4545	95	0.28	0.69	0.06
	5.04	3.12	1.98	25	85.7143	100	0.28	0.28	0.03
	7.32	1.86	3.36	26.6667	94.1176	60.8696	0.28	0.19	0.06
	3.84	1.68	2.76	61.1111	96.9697	86.1111	0.44	0.13	0.05
	3.12	2.58	1.68	61.1111	91.6667	100	0.26	0.08	0.03
	2.88	2.82	2.28	66.6667	80	98.3333	0.59	0.28	0.04
	4.74	2.52	1.08	40	80	100	0.29	0.04	0.2
	2.76	2.64	1.14	71.4286	75	92.8571	0.34	0.14	0.37
	4.26	5.04	1.14	46.1538	44.4444	100	0.04	0.58	0.07
	4.68	3.84	2.28	25	58.3333	100	0.92	0.22	0.15
	3.12	3.36	3.9	54.5455	63.6364	50	0.12	0.01	0.28
	2.76	3.42	1.32	71.4286	71.4286	100	0.39	0.15	0.12
	5.94	2.52	1.56	23.0769	81.4815	92.8571	0.31	0.21	0.13
	3.54	1.08	1.92	52.9412	100	92.8571	0.51	0.11	0.34
	5.22	2.28	3.24	46.1538	88.2353	72.7273	0.5	0.14	0.06
	3.6	3	2.28	60	66.6667	78.5714	0.41	0.6	0.42
	3.96	4.02	1.74	60	51.5151	100	0.21	0.19	0.1
	5.52	2.28	1.56	50	83.3333	90.9091	0.73	0.33	0.29
	5.04	2.34	1.86	62.5	100	100	0.57	0.2	0.04
	4.68	2.1	1.56	0	100	100	0.83	0.1	0.19
	6.06	1.44	2.34	0	100	92.8571	0.17	0.64	0.02
	4.86	3.06	2.58	35.7143	63.6364	78.5714	0.48	0.02	0.1
	4.38	2.64	1.14	50	88	90	0.32	0.12	0.36
	3.24	2.94	2.28	61.1111	72.2222	100	0.23	0.2	0.18
	6.42	2.58	1.08	0	76.4706	100	0.32	0.2	0.77
	4.14	2.04	2.28	50	90.3226	85.7143	0.25	0.09	0.57
	4.86	5.88	2.22	43.75	44.4444	66.6667	0.19	0.76	0.43
	4.8	2.52	2.34	50	77.7778	87.5	0.52	0.52	0.56
	6.66	1.32	2.22	9.09091	100	83.3333	0.92	0.36	0.51
	2.34	5.16	1.32	80	12.5	100	0.7	0.74	0.58
	4.8	1.56	1.86	9.09091	100	92.8571	0.29	0.18	0.14
	5.7	2.76	2.58	33.3333	85.7143	78.5714	0.47	0.05	0.36
	7.8	2.46	1.5	0	91.6667	100	0.79	0.05	0.29
	3.24	2.4	1.62	50	88.4615	100	0.56	0.26	0.35
	4.56	2.46	4.44	50	100	37.5	0.08	0.23	0.56
	4.38	1.2	5.34	46.1538	100	36.3636	0.29	0.31	0.4
	2.94	3.54	0.9	70	64.7059	100	0.61	0.04	0.16
	3.78	3.18	3.24	53.8462	74.0741	62.5	0.24	0.18	0.38
	6.78	4.08	1.92	16.6667	76	85.7143	0.34	0.24	0.49
	4.62	3.48	2.22	50	33.3333	100	0.12	0.57	0.34
	6.54	4.14	2.1	27.2727	45.4545	92.8571	0.73	0.06	0.17
	4.56	1.92	1.44	55.5556	80	100	0.31	0.46	0.37
	4.32	3.54	1.26	50	69.2308	100	0.6	0.41	0.01
	2.52	3.48	1.62	81.8182	69.2308	82.7586	0.07	0.72	0.15
	4.8	2.52	1.26	33.3333	85.7143	100	0.05	0.2	0.02
	4.56	1.2	1.26	30.7692	100	100	0.2	0.69	0.06
	4.98	2.34	1.98	33.3333	80	92.8571	0.4	0.57	0.1
	3.3	1.38	2.34	57.1429	93.75	100	0.48	0.07	0.38
	3.12	2.16	1.02	85.1852	100	93.3333	0.28	0.31	0.44
	5.16	2.46	1.08	31.25	100	100	0.42	0.22	0.1
	5.1	2.82	1.86	40	87.5	100	0.38	0.32	0.19
	5.64	2.4	1.26	15	77.7778	96.5517	0.08	0.39	0.14
	6.66	3.72	2.04	18.1818	33.3333	100	0.71	0.32	0.19
	5.46	1.5	1.74	0	100	96.5517	0.77	0.13	0.18
	3.84	3.42	2.58	44.4444	53.8462	70	0.81	0.18	0.55
	5.7	1.14	1.86	10	100	96.5517	0.75	0.08	0.15
	4.26	3.12	1.62	50	84.6154	100	0.85	0.22	0.23
	4.8	2.04	3.12	44.4444	94.1176	72.7273	0.73	0.14	0.52
	3.06	1.02	1.44	70.5882	100	96.5517	0.5	0.06	0.03
	5.22	2.7	1.14	0	73.3333	100	0.75	0.4	0.04
	5.46	3	1.26	30	75	100	0.37	0.28	0.18
	1.92	4.62	1.98	95.2381	57.1429	68.9655	0.1	0.72	0.22
	2.04	1.92	1.98	100	100	79.3103	0.27	0.06	0.23
	1.38	3.78	2.76	100	62.5	66.6667	0.19	0.26	0.12
	7.62	2.16	0.96	25	85.7143	100	0.47	0.44	0.21
	2.1	0.72	1.44	84.6154	100	96.5517	0.44	0.75	0.13
	4.02	3.96	1.92	46.1538	64.2857	100	0.57	0.44	0.33
	2.76	2.34	0.9	53.3333	92.8571	93.1034	0.24	0.26	0.34
	2.34	2.82	1.68	100	69.2308	92.3077	0.48	0.69	0.4
	2.52	3.9	1.92	100	72.7273	90.9091	0.7	0.68	0.57
	2.28	5.46	2.4	80	33.3333	72.4138	0.92	0.5	0.27
	4.56	6.66	1.38	36.3636	50	100	0.42	0.31	0.27
	4.32	2.16	2.28	83.3333	80	81.25	0.15	0.2	0.49
	3.54	2.82	1.68	70	81.8182	96.5517	0.12	0.06	0.15
	2.82	2.28	1.32	64.2857	100	100	0.16	0.44	0.05
	1.86	6.78	2.88	92.3077	33.3333	65.5172	0.37	0.42	0.28
	1.38	3	1.02	93.3333	90.9091	100	0.15	0.26	0.28
	3.6	2.22	2.28	63.6364	75	72.4138	0.28	0.24	0.46
	4.74	2.64	1.74	36.8421	81.8182	96.5517	0.38	0.14	0.12
	2.94	1.92	1.32	69.2308	81.8182	100	0.26	0.64	0.03
	2.16	6.9	1.26	81.8182	22.2222	100	0.48	0.17	0.05
	4.08	4.02	1.14	46.6667	71.4286	100	0.49	0.39	0.28
	3.66	2.28	1.32	50	90	93.1034	0.53	0.73	0.2
	5.1	2.7	2.28	18.75	77.7778	79.3103	0.58	0.47	0.46
	4.02	3.24	3.12	22.2222	55.5556	71.4286	0.27	0.52	0.88
	2.46	1.44	1.86	80	100	92.3077	0.78	0.29	0.39
	4.02	3.72	1.14	54.5455	66.6667	96.5517	0.26	0.44	0.09
	2.94	1.32	1.02	75	100	100	0.55	0.28	0.12
	6	3.48	2.46	37.5	62.5	75	0.59	0.24	0.08
	7.08	1.68	3	0	100	42.8571	0.45	0.18	0.21
	4.92	4.26	2.58	35.2941	66.6667	70.5882	0.63	0.79	0.59
	5.82	3	1.14	7.14286	71.4286	100	0.85	0.62	0.26
	5.28	3.24	1.98	25	85.7143	83.3333	0.3	0.33	0.84
	5.64	3.36	0.18	33.3333	42.8571	100	0.12	0.56	0.26
	5.88	3.9	1.8	0	50	82.7586	0.93	0.26	0.63
	5.28	0.84	0.9	7.14286	100	100	0.63	0.58	0.28
	5.82	3.18	1.32	11.7647	66.6667	93.1034	0.2	0.76	0.09
	5.88	1.92	1.2	0	100	100	0.4	1	0.38
	4.98	4.2	1.56	27.2727	62.5	93.75	0.53	0.04	0.17
	4.02	4.86	1.02	55.5556	25	100	0.51	0.61	0.11
	2.7	4.8	2.22	62.5	36.3636	75.8621	0.49	0.14	0.63
	4.98	3.06	1.74	25	77.4193	100	0.57	0.11	0.31
	5.1	7.2	2.46	36.8421	7.69231	79.3103	0.54	0.9	0.03
	6.72	2.88	3.6	27.2727	71.7949	54.1667	0.29	0.34	0.13
	2.82	4.56	4.2	86.6667	35.7143	43.75	0.21	0.78	0.19
	4.08	1.26	1.44	54.5455	95.9184	93.1034	0.73	0.19	0.29
	2.04	2.94	6.42	100	71.875	66.6667	0.11	0.19	0.62
	2.04	3.06	2.1	85.7143	78.7234	75	0.44	0.27	0.23
	3.96	1.92	3.48	38.8889	89.4737	42.8571	0.68	0.11	0.02
	2.1	1.26	1.5	93.5484	100	100	0.07	0.09	0.04
	4.2	2.58	1.02	34.4828	79.1667	100	0.57	0.45	0.15
	3.54	1.62	3.42	57.1429	83.3333	46.6667	0.72	0.52	0.67
	5.4	1.62	1.8	27.2727	95.6522	100	0.71	0.17	0.37
	6.06	1.74	3.3	18.1818	86.6667	77.2727	0.38	0.63	0.09
	3.6	1.92	1.92	73.3333	100	77.7778	0.15	0.5	0.35
	4.14	1.32	2.4	33.3333	97.9592	66.6667	0.27	0.17	0.88
	3.84	2.22	2.04	66.6667	91.6667	84	0.28	0.21	0.31
	2.88	2.04	2.34	68.9655	100	100	0.32	0.21	0.42
	4.5	1.86	1.08	30.7692	96.9697	100	0.3	0.21	0.09
	3.12	1.32	0.96	71.4286	100	96	0.24	0.19	0.25
	4.74	1.92	1.26	32.2581	87.7551	100	0.34	0.12	0.11
	3.18	2.58	1.5	55.5556	90	100	0.2	0.18	0.03
	5.1	1.5	1.44	34.6154	97.9167	90.9091	0.41	0.13	0.25
	4.32	1.56	2.7	61.5385	100	65.5172	0.73	0.11	0.73
	5.82	4.2	0.78	18.75	50	100	0.27	0.88	0.16
	5.64	1.38	0.9	40	100	100	0.59	0.26	0.57
	4.32	0.9	0.96	33.3333	100	100	0.46	0.08	0.05
	5.76	1.08	0.78	36.8421	100	100	0.46	0.07	0.65
	4.2	2.22	0.72	0	83.3333	100	0.84	0.03	0.1
	2.82	2.34	2.04	77.7778	91.1111	78.2609	0.54	0.11	0.2
	3.72	5.46	2.76	41.1765	62.5	83.3333	0.71	0.32	0.17
	5.64	1.8	2.04	23.5294	100	95.4545	0.43	0.44	0.06
	2.94	1.62	3.18	77.2727	92.8571	46.6667	0.41	0.19	0.29
	4.56	2.1	1.62	57.1429	94.7368	86.3636	0.08	0.11	0.41
	3.54	4.98	1.56	63.3333	33.3333	100	0.44	0.39	0.31
	4.5	4.86	1.26	41.1765	66.6667	100	0.48	0.72	0.14
	2.82	2.4	1.92	89.6552	87.8788	80	0.09	0.11	0.39
	3.96	1.8	1.8	47.3684	100	85	0.64	0.01	0.26
	2.34	2.76	1.8	83.3333	76.6667	95	0.68	0.37	0.1
	5.64	0.48	1.98	15.3846	100	89.4737	0.84	0.27	0.36
	3.18	3.48	1.02	66.6667	40	100	0.35	0.85	0.48
	4.5	2.52	2.52	41.6667	90.9091	69.2308	0.24	0.12	0.64
	4.56	2.28	0.9	44.4444	94.7368	100	0.68	0.19	0.17
	1.62	2.22	2.04	100	92.3077	66.6667	0.3	0.14	0.63
	5.4	1.32	3.18	22.2222	100	50	0.54	0.11	0.19
	4.32	3.3	0.72	33.3333	64.7059	100	0.79	0.02	0.27
	5.82	2.28	0.48	12.5	83.3333	100	0.86	0.54	0.33
	6.66	2.88	1.98	11.1111	66.6667	87.5	0.68	0.97	0.21
	6.42	2.22	2.4	12.5	100	72.7273	0.14	0.14	0.67
	4.2	3.9	2.34	37.5	75	80	0.78	0.48	0.35
	3.84	1.8	1.2	22.2222	83.3333	100	0.7	0.43	0.23
	3.9	1.86	3.24	51.6129	91.6667	66.6667	0.42	0.2	0.29
	5.88	1.98	3.18	22.5806	91.6667	55.5556	0.19	0.21	0.1
	3.48	2.64	1.56	50	80	92.3077	0.21	0.53	0.02
	3.9	0.84	1.02	48	100	100	0.14	0.46	0.01
	6.36	5.1	5.22	0	28.5714	30	0.65	0.46	0.08
	6.3	2.7	1.86	25	66.6667	100	0.82	0.35	0.63
	5.1	1.32	0.6	36.3636	97.9592	100	0.79	0.01	0.08
	4.26	3	2.7	33.3333	68.75	83.3333	0.85	0.51	0.56
	3.6	1.56	2.58	71.4286	93.9394	63.6364	0.09	0.13	0.56
	3.9	1.02	2.4	57.8947	100	63.6364	0.47	0.11	0.2
	4.8	0.96	1.62	26.3158	100	89.2857	0.34	0.11	0.74
	4.02	1.2	3.9	50	100	71.4286	0.48	0.14	0.58
	5.34	4.74	2.28	48.2759	50	66.6667	0.38	0.61	0.28
	3.84	0.9	3.42	70	100	80	0.17	0.6	0.71
	2.28	1.38	1.38	87.0968	100	90	0.18	1	0.57
	6.54	1.98	2.28	6.25	88.3333	77.7778	0.58	0.06	0.48
	6.12	2.52	0.84	0	66.6667	100	0.92	0.63	0.38
	7.14	3.9	0.96	16.6667	76.9231	100	0.69	0.38	0.17
	4.98	1.14	5.88	27.2727	100	57.1429	0.64	0.25	0.84
	5.52	2.58	5.64	16.6667	94.7368	50	0.53	0.08	0.82
	4.92	3.72	4.8	21.7391	50	16.6667	0.36	0.19	0.15
	4.92	2.16	3.06	41.6667	100	65.5172	0.44	0.2	0.09
	3.06	2.28	3.24	57.8947	86.6667	60.7143	0.02	0.2	0.65
	5.1	4.08	1.62	22.2222	25	78.5714	0.92	0.81	0.55
	6.12	5.16	1.68	19.3548	50	96.5517	0.07	0.62	0.2
	7.98	5.58	1.92	0	16.6667	89.6552	0.16	0.83	0.22
	3.3	3.18		55.1724	85.7143		0.26	0.34
	4.8	4.2		42.8571	0		0.45	1
	6.6	2.34		22.2222	90		0.55	0.08
	4.44	1.44		27.2727	100		0.7	0.58
	7.2	5.58		0	0		0.59	0.51
	5.4	3.54		29.0323	66.6667		0.16	0.32
	3.66	6.24		40	0		0.5	0.98
	4.8	5.64		38.4615	37.5		0.49	0.17
	5.34	0.18		35.7143	100		0.73	1
	4.5	7.32		38.0952	50		0.38	0.87
	5.88	2.58		15.3846	84.6154		0.69	0.28
	4.26	3		66.6667	77.7778		0.49	0.21
	4.14	2.22		27.7778	87.5		0.26	0.17
	4.02	3.24		35.2941	55.5556		0.77	0.77
	5.46	1.92		54.5455	75		0.18	0.51
	3.3	1.62		85.1852	85.7143		0.11	0.2
	4.44	6.18		40	37.5		0.69	0.82
	3.54	7.56		42.8571	20		0.88	0.78
	3.96	1.02		28.5714	100		0.75	0.31
	4.02	3.96		48.3871	37.5		0.17	0.62
	3	5.28		76.9231	40		0.54	0.52
	3.12	1.92		66.6667	100		0.48	0.18
	5.4	4.14		25	62.5		0.71	0.16
	3.84	2.16		38.4615	93.4783		0.59	0.15
	5.4	1.26		15.3846	100		0.74	0.89
	5.88	6.66		0	25		0.51	0.5
	5.1	4.5		25	58.3333		0.69	0.51
	4.38	6.3		45.4545	0		0.42	1
	4.2	1.68		11.1111	100		0.54	0.77
	3.66	1.02		53.3333	100		0.36	1
	4.62	1.8		41.9355	100		0.27	1
	5.64	3.66		30	66.6667		0.04	0.36
	4.86	6.78		39.2857	33.3333		0.26	0.14
	4.08	12.66		38.7097	0		0.36	0.78
	4.38	2.88		41.1765	66.6667		0.39	1
	3.42	1.14		68.421	100		0.1	0.19
	3.36	0.84		64.5161	100		0.07	0.4
	3.96	4.32		60.7143	37.5		0.13	0.14
	3.96	1.44		35.4839	100		0.19	0.89
	6.3	3.12		21.0526	90.9091		0.61	0.15
	3.18	1.56		64.5161	85.7143		0.14	0.21
	5.7	7.38		26.3158	25		0.37	0.31
	4.02	1.5		42.1053	100		0.35	0.17
	4.44	7.32		50	11.1111		0.56	0.5
	4.2	1.92		46.1538	93.5484		0.15	0.35
	6.18	1.68		11.1111	90		0.75	0.2
	3.12	2.52		62.069	85.7143		0.03	0.23
	4.56	0.96		40.7407	100		0.16	0.18
	4.86	2.7		20	88.8889		0.79	0.49
	4.62	2.7		36	80		0.56	0.52
	8.4	4.14		0	62.5		0.59	0.46
	6	2.52		18.75	88.4615		0.28	0.15
	3.42	1.56		50	100		0.14	0.25
	3.66	3.6		53.3333	62.5		0.11	0.14
		1.08			100			0.23
		5.52			45.4545			0.35
		5.52			33.3333			0.28
		0.18			100			0.55
		1.08			77.7778			0.5
		1.98			96.3636			0.14
		2.22			72.7273			0.31
		3.18			58.3333			0.58
		2.52			82.0513			0.09
		3.84			72.7273			0.42
		2.16			88.8889			0.12
		6.3			62.5			0.79
		3.3			72.7273			0.66
		1.56			94.5455			0.01
		2.82			71.4286			0.49
		1.92			87.2727			0.23
		6.3			50			0.7
		1.68			98.1818			0.18
		1.68			94.2308			0.1
		2.82			62.5			0.56
		2.46			78.2609			0.11
		1.14			100			0.41
		2.64			75			0.69
		2.34			92.3077			0.29
		1.8			84.0909			0.25
		2.22			86.7925			0.08
		2.1			85.4545			0.14
		2.88			73.4694			0.18
		2.7			78.5714			0.03
		1.56			95.8333			0.09
		1.74			90			0.15
		3.18			85			0.13
		1.92			93.8775			0.2
		1.92			96.1539			0.14
		3.12			77.7778			0.46
		2.1			82.0513			0.22
		1.86			96.3636			0.13
		1.5			87.037			0.24
		4.32			30			0.61
		3.3			84.2105			0.21
		2.52			90			0.11
		2.46			74			0.12
		1.56			94.5455			0.13
		2.52			80			0.27
		3.12			70			0.04
		1.86			100			0.81
		3.12			57.1429			0.68
		2.22			83.3333			0.28
		3.48			63.6364			0.19
		1.8			97.2222			0.12
		1.38			100			0.02
		3.48			72.2222			0.11
		2.7			87.037			0.28
		2.04			94.3396			0.2
		3.12			66.6667			0.39
		4.68			22.2222			0.77
		5.16			28.5714			0.49
		4.02			52.9412			0.2
		2.04			87.2727			0.14
		1.86			90.7407			0.09
		2.22			71.4286			0.75
		3.42			50			0.41
		2.28			75			0.47
		1.38			88.8889			0.2
		1.86			94.3396			0.21
		2.76			77.7778			0.49
		4.62			46.1538			0.07
		2.76			85.4167			0.21
		2.82			74.5098			0.02
		3.9			57.1429			0.31
		1.8			83.6364			0.25
		2.04			81.4815			0.23
		4.26			55.8824			0.13
		2.82			75.4717			0.12
		1.98			92.5926			0.22
		3.54			35.2941			0.64
		1.86			88.0952			0.07
		2.88			81.579			0.09
		1.62			98.1818			0.05
		3.78			55.5556			0.55
		3.06			66.6667			0.67
		1.92			96.3636			0.17
		5.28			38.4615			0.19
		4.5			36.3636			0.67
		2.16			98.0392			0.04
		2.52			79.6296			0.14
		4.92			22.2222			0.45
		2.22			94.4444			0.06
		1.38			96.3636			0.22
		2.64			65.9091			0.32
		2.4			100			0.54
		2.04			92.7273			0.13
		3.12			62.5			0.3
		1.74			79.2453			0.4
		1.98			82.6923			0.17
		1.98			66.6667			0.88
		5.28			16.6667			0.2
		4.26			58.8235			0.16
		2.58			81.4815			0.1
		3.3			61.5385			0.21
		2.46			81.6326			0.19
		6.6			18.1818			0.37
		2.58			87.5			0.52
		1.56			88.6792			0.12
		3.36			57.1429			0.57
		1.5			65.2174			0.36
		5.52			57.1429			0.04
		4.56			33.3333			0.29
		4.32			62.5			0.04
		1.8			94.3396			0.13
		4.26			16.6667			0.73
		1.56			100			0.15
		3.78			66.6667			0.51
		5.46			60			0.54
		3.42			60			0.19
		2.52			84.2105			0.08
		2.58			80			0.26
		4.38			50			0.64
		3.12			66			0.12
		3.96			72.7273			0.23
		2.82			66.6667			0.49
		3.18			76.5957			0.23
		2.88			73.6842			0.16
		4.38			16.6667			0.6
		0.9			100			0.29
		2.22			71.7949			0.34
		7.2			42.8571			0.12
		2.22			90			0.18
		5.46			44.4444			0.22
		2.34			100			0.2
		5.34			14.2857			0.79
		1.44			95.5556			0.13
		4.86			31.25			0.36
		2.52			80			0.43
		1.74			84.7826			0.32
		4.74			70			0.46
		3			80.4348			0.27
		2.7			80.4348			0.09
		3.96			46.1538			0.59
		1.02			100			0.01
		1.68			91.1111			0.26
		3.48			71.4286			0.51
		4.32			58.3333			0.56
		3.3			81.8182			0.57
		2.52			85			0.32
		4.08			33.3333			0.57
		1.26			100			0.04
		5.34			36.3636			0.25
		1.74			90.2439			0.19
		1.5			100			0.04
		2.28			87.5			0.59
		1.56			100			0.04
		7.86			42.8571			0.71
		4.44			46.6667			0.39
		3.06			75.7576			0.28
		1.98			88.5714			0.22
		2.82			84.375			0.08
		1.98			91.4286			0.19
		2.22			88.8889			0.25
		2.82			83.7838			0.38
		2.94			88.5714			0.42
		3.18			88.8889			0.43
		1.98			87.5			0.02
		0.96			100			0.37
		5.04			30			0.08
		2.82			62.5			0.34
		3.06			66.6667			0.65
		1.44			94.2857			0.05
		4.14			50			0.37
		1.5			96.7742			0.14
		4.56			50			0.44
		2.64			63.6364			0.67
		1.86			96.2963			0.07
		0.9			100			0.09
		1.8			87.5			0.12
		1.98			93.1034			0.28
		4.98			46.1538			0.03
		2.16			86.6667			0.03
		2.94			79.1667			0.06
		1.74			93.75			0.07
		2.28			72.2222			0.06
		4.08			40			0.03
		1.56			85.7143			0.29
		1.92			92.3077			0.05
		1.98			82.7586			0.31
		1.92			71.4286			0.6
		2.04			88.8889			0.19
		3.12			74.0741			0.38
		2.4			83.3333			0.45
		2.16			92.8571			0.17
		1.8			93.3333			0.28
		2.22			75			0.42
		1.86			95.8333			0.06
		1.2			100			0.03
		0.42			100			0.09
		0.96			100			0.06
		2.34			84.2105			0.45
		1.08			100			0.06
		3.36			68.75			0.01
		2.04			95.4545			0.14
		2.82			71.4286			0.19
		1.08			100			0.08
		0.96			100			0.13
		1.2			100			0.06
		3.06			63.6364			0.38
		3.54			83.3333			0.65
		1.56			89.4737			0.13
		1.38			100			0.45
		1.74			100			0.1
		1.08			100			0.12
		0.9			100			0.15
		1.38			100			0.24
		1.8			82.3529			0.67
		1.44			100			0.36
		2.04			83.3333			0.77
		2.04			77.7778			0.49
		0.96			100			0.69
		0.72			100			0.35
		0.72			100			0.13
		0.96			100			0.05
		1.86			93.3333			0.29
		3.96			64.2857			0.38
		1.02			100			0.24
		3.84			66.6667			0.79
		1.2			100			0.1
		0.6			100			0.26
		2.88			50			0.7
		4.14			60			0.56
		1.74			91.6667			0.46
		2.64			77.7778			0.44
		2.1			91.6667			0.16
		1.26			100			0.14
		2.16			90			0.44
		1.38			100			0.2
		2.7			57.1429			0.83
		1.62			100			0.26
		0.66			100			0.27
		2.64			87.5			0.4
		2.4			85.7143			0.19
		2.04			75			0.79
		4.92			36.3636			0.59
		1.08			100			0.17
		3.48			33.3333			0.95
		2.46			80			0.07
		1.98			89.0909			0.29
		1.74			89.3617			0.2
		1.56			88.4615			0.06
		3.36			65.8537			0.04
		3.66			35.7143			0.33
		1.62			91.1111			0.22
		0.84			100			0.09
		4.08			76.3636			0.02
		2.88			83.6364			0.03
		P<0.001	P<0.001		P<0.001	P<0.001		P<0.001	P<0.001
