# Supplementary material for: Inflammation triggers ILC3 patrolling of the intestinal barrier
Source: Nat Immunol. 2022 Aug 23;23(9):1317–23. doi: 10.1038/s41590-022-01284-1 (PMC9477741; doi:10.1038/s41590-022-01284-1)
Supplement: Source Data Fig. 5 — Statistical source data. [file 41590_2022_1284_MOESM21_ESM.xlsx]

## Sheet: Fig.5
	Fig.5d											Fig5.e							Fig5.f							Fig.5g			Fig.5i
	Speed mean			Arrest Coeff.			Straightness ratio					Speed mean		Arrest Coeff.		Straightness ratio			Speed mean		Arrest Coeff.		Straightness ratio			Isotype	CCL25		Rag2-/-		Rag2-/-il22-/-
Time (h)	0	1	2	0	1	2	0	1	2			RR22 + T Ccr9+/+	RR22 + T Ccr9-/-	RR22 + T Ccr9+/+	RR22 + T Ccr9-/-	RR22 + T Ccr9+/+	RR22 + T Ccr9-/-		isotype	CCL25 Ab	isotype	CCL25 Ab	isotype	CCL25 Ab		0	6.26988		Isotype	CCL25	Isotype	CCL25
	3.12	2.04	1.5	63.8889	80	80	0.12	0.27	0.33			1.74	1.68	100	9.09091	0.04	0.2		3.24	2.34	70.9677	81.4815	0.31	0.18		0.35107	4.50905		0.0909091	1	0.666667	0.142857
	3.42	2.22	1.62	55	87.1795	100	0.19	0.06	0.09			1.02	1.62	100	3.84615	0.22	0.13		3.96	2.28	48.4849	100	0.2	0.44		0	7.75096		0.125	0.2	1	0
	4.08	6.12	0.54	45	6.25	100	0.14	0.26	0.17			2.4	3.06	88.1356	28.5714	0.16	0.44		3.66	1.02	65	100	0.21	0.23		0	2.94569		0.0625	1	1.16667	1.83333
	3.06	5.76	1.8	72.5	42.8571	94.7368	0.23	0.44	0.03			2.22	3.48	85.2941	39.1304	0.06	0.09		3	2.46	72.7273	63.6364	0.14	0.46		0.367526	3.07735		0	0.142857	1.33333	1.875
	4.44	3.12	1.32	30.7692	73.0769	100	0.12	0.48	0.2			1.86	4.32	94.7368	53.5714	0.14	0.7		4.02	4.98	60	42.8571	0.23	0.1		P=0.079			0	0.8	0.363636	2.33333
	3.3	3.36	1.68	57.5	63.6364	86.6667	0.06	0.27	0.2			2.46	4.62	77.7778	64.7059	0.48	0.69		1.32	4.08	100	40	0.07	0.44					0.0666667	1.4	0.714286	1.33333
	3	3.72	1.14	60	63.3333	100	0.34	0.17	0.11			3	3.84	72.2222	54.2373	0.23	0.13		2.82	1.08	74.0741	100	0.27	0.14					0.153846	1.27273	0.5	2.16667
	4.08	4.86	0.78	41.1765	50	100	0.34	0.37	0.23			2.58	4.5	78.5714	38.4615	0.21	0.48		2.82	2.04	87.5	84.8485	0.17	0.28					0.333333	0.875	0.142857	0.5
	4.8	4.56	1.38	33.3333	54.5455	92.3077	0.15	0.12	0.34			2.4	4.14	86.9565	48.3333	0.38	0.15		3.06	2.46	66.6667	82.1429	0.18	0.5					0.125	2.85714	0.5	0.166667
	2.94	3.66	1.44	80.9524	58.8235	100	0.32	0.33	0.11			2.4	4.62	74.1379	70.2703	0.27	0.36		4.56	1.5	42.8571	93.9394	0.71	0.29					0	2	0.625	0.8
	5.34	4.92	1.8	22.2222	30	97.2222	0.2	0.81	0.08			1.86	6.06	100	63.3333	0.3	0.34		3.54	3.12	63.1579	66.6667	0.33	0.43					0	2.5	1	0.666667
	2.58	4.98	1.8	78.125	36.8421	88.8889	0.15	0.51	0.64			4.8	2.58	33.3333	16.9491	0.02	0.07		5.28	4.14	28.5714	60	0.66	0.57					0	3.71429	0.866667	1.125
	4.02	5.1	1.08	25	30	100	0.83	0.28	0.01			1.62	4.26	92.3077	47.6191	0.48	0.04		1.98	1.5	75	100	0.54	0.16					0	1.5	1.4	1.5
	2.94	2.88	2.88	60	90	86.6667	0.55	0.27	0.28			1.32	1.32	96.9697	4.08163	0.12	0.19		3.72	2.7	45.4545	78.7879	0.15	0.21					0	3.16667	0.444444	1.83333
	2.52	1.38	1.38	72.7273	100	100	0.62	0.27	0.1			1.5	3.3	88.8889	13.0435	0.38	0.05		3	2.46	78.7879	71.4286	0.14	0.48					0	2	0.666667	1.6
	5.7	3.18	2.52	7.69231	50	71.4286	0.19	0.66	0.54			2.94	2.4	63.8889	0	0.37	0.14		3.42	2.46	55.5556	81.25	0.82	0.13					0	2.71429	1.2	0.222222
	4.5	3	0.78	33.3333	78.5714	95	0.2	0.14	0.09			2.58	4.14	77.7778	50	0.57	0.3		3.48	2.1	64	85.7143	0.27	0.54					0	2.5	1	0.166667
	2.34	3.96	1.14	70	54.1667	100	0.57	0.24	0.38			1.62	2.28	96.1539	16.6667	0.12	0.06		6.66	2.46	0	93.9394	0.39	0.14					0.2	2.22222	0.714286	0.571429
	3.54	2.7	1.14	45.4545	84.2105	100	0.47	0.18	0.06			3.78	2.82	50	20.8333	0.55	0.11		3.84	2.04	53.5714	100	0.27	0.33					0	0.9	0.75	0.428571
	5.28	3.3	1.08	23.5294	58.3333	100	0.22	0.18	0.11			0.72	6.84	100	92.3077	0.09	0.44		3.9	3.54	44.4444	66.6667	0.18	0.12					0	1	1	0.428571
	4.92	1.5	1.8	28.5714	97.5	93.3333	0.63	0.17	0.04			1.5	3.18	100	31.6667	0.1	0.02		1.8	1.74	100	93.9394	0.25	0.04					0	2.28571	0.333333	0
	3.18	3.48	3.24	63.6364	66.6667	87.5	0.59	0.26	0.13			2.1	2.82	78.5714	20	0.27	0.63		3.18	1.86	56	90.9091	0.04	0.1					0	1.11111	0.714286	0
	2.88	3.06	1.62	63.6364	66.6667	97.5	0.77	0.19	0.16			1.98	3	100	23.6364	0.18	0.05		1.5	2.1	88.8889	78.7879	0.15	0.33					0	1.08333	1.14286	1.71429
	3.72	2.64	0.9	66.6667	67.6471	100	0.43	0.03	0.17			2.58	1.86	100	11.5385	1	0.02		3.84	1.86	33.3333	93.75	0.6	0.17					0.384615	0.5	1	1
	4.74	3	3.06	34.6154	61.9048	76.9231	0.33	0.56	0.53			2.52	3.48	84.6154	33.3333	0.62	0.23		4.5	2.16	40	83.871	0.22	0.04					0	0.5		1.5
	3.6	7.02	1.26	42.8571	0	100	0.5	0.86	0.03			1.68	5.88	98.2759	84.6154	0.09	0.6		2.1	3.78	85.7143	72.7273	0.12	0.48					0.625	0.8	0.5	1
	3.42	3.78	3.24	56.25	40	46.1538	0.12	0.63	0.68			0.66	7.86	100	90.4762	0.18	0.16		5.16	4.14	35	60	0.07	0.62					0.555556	0.5		1.25
	5.34	5.52	3.66	14.2857	41.6667	66.6667	0.83	0.85	0.5			1.74	3.78	92.3077	40	0.33	0.45		4.44	1.02	45.4545	100	0.11	0.15					0.666667	0.533333		0.916667
	4.56	5.64	2.16	28.5714	28.5714	88.8889	0.14	0.17	0.25			1.38	4.38	93.3333	57.5758	0.26	0.25		5.22	5.22	36.8421	50	0.28	0.71					0.444444	0.5		1.42857
	3.72	4.2	0.9	33.3333	44.4444	100	0.73	0.43	0.01			1.32	2.34	100	13.6364	0.1	0.07		3.24	2.58	72.2222	76.4706	0.3	0.2					0.238095	0.4		1.16667
	2.58	2.76	2.1	71.4286	57.1429	90	0.9	0.19	0.09			3.18	2.7	50	16.6667	0.75	0.43		5.1	2.22	12.5	71.4286	0.52	0.7					0.615385	0.411765		1.16667
	2.46	5.16	1.08	68.75	27.2727	100	0.63	0.91	0.23			1.68	5.7	100	58.8235	0.14	0.17		3.36	1.56	62.5	90.3226	0.32	0.15					0.636364	1.28571		0.666667
	5.16	4.32	4.02	12.5	51.7241	33.3333	0.17	0.28	0.54			1.74	4.14	90.9091	59.4595	0.16	0.1		4.38	1.74	42.8571	93.75	0.01	0.03					0.304348	0.9		0.75
	5.94	3.18	1.02	33.3333	50	100	0.73	0.87	0.13			3	1.86	77.7778	0	0.5	0.44		2.88	2.7	77.7778	78.7879	0.14	0.22					0.666667	1.25		1.22222
	2.94	3.84	2.76	50	42.8571	92.3077	0.46	0.07	0.14			1.44	3.84	95.8333	46.1538	0.08	0.09		2.88	3.78	83.3333	75	0.18	0.1					0.6	0.625		1.2
	4.74	3.06	2.64	26.6667	82.5	92.8571	0.13	0.08	0.17			2.64	3.96	79.1667	54.1667	0.42	0.27		5.94	2.16	27.2727	90.625	0.29	0.26					0.3	1		2
	3.78	5.04	5.7	42.8571	28.5714	22.2222	0.53	0.21	0.47			3.54	3.78	40	47.8261	0.88	0.26		3.78	0.96	50	100	0.73	0.09					1.11111	1		1.8
	4.8	4.26	1.5	50	57.1429	97.5	0.46	0.72	0.14			5.82	3.48	7.69231	44.4444	0.75	0.35		3.36	1.38	66.6667	96.875	0.74	0.17					0.695652	1
	4.62	1.92	1.44	42.8571	91.3043	96	0.85	0.27	0.23			1.32	5.46	100	75	0.04	0.66		3	4.08	50	69.2308	0.5	0.47					0.8	1.28571
	5.7	4.86	1.14	0	0	100	0.85	0.28	0.13			1.38	3.9	100	43.4783	0.24	0.1		3.06	1.8	33.3333	90.9091	0.05	0.17					0.222222	1.42857
	4.86	1.98	4.86	41.1765	100	55.5556	0.42	0.19	0.91			1.8	6.96	91.8367	78.5714	0.25	0.36		4.92	2.58	35.7143	81.8182	0.16	0.46					0.818182	1
	4.8	2.34	2.4	24.1379	82.5	62.5	0.45	0.19	0.45			2.52	3.6	80.3571	52.9412	0.02	0.38		8.1	3.54	8.33333	50	0.26	0.47					0.461538	2
	4.44	3.24	0.9	14.2857	68.75	100	0.95	0.08	0.6			1.5	2.88	100	16.6667	0.04	0.54		5.1	1.5	40	90.9091	0.25	0.31					0	1.25
	4.32	3.06	2.16	0	70	84.8485	0.75	0.15	0.2			1.26	2.58	98.2759	15.3846	0.25	0.12		7.44	3.78	0	50	0.86	0.26					0.375
	5.46	3.3	1.56	20	70	100	0.68	0.22	0.1			1.44	5.04	100	76.1905	0.05	0.14		4.8	4.92	14.2857	66.6667	0.56	0.71					0
	5.52	2.76	0.78	17.3913	85.7143	100	0.06	0.23	0.26			1.68	2.4	100	12.5	0.16	0.59		4.68	2.34	33.3333	75	0.37	0.33					0.3
	4.38	3.24	2.22	42.8571	56.25	81.0811	0.62	0.52	0.33			1.8	4.8	94.1176	57.1429	0.09	0.48		7.2	2.22	30	80	0.89	0.08					0.166667
	5.34	1.44	2.52	0	100	60	0.88	0.17	0.67			1.5	4.32	71.4286	57.1429	0.83	0.2		6	2.04	19.2308	93.75	0.23	0.04					0
	5.76	2.34	1.32	21.4286	81.4815	97.5	0.54	0.25	0.1			1.62	1.98	100	0	0.04	0.03		4.98	4.26	100	42.8571	0.49	0.47					A	B	C	D
	4.5	2.7	0.6	38.8889	72.5	100	0.65	0.04	0.12			0.96	4.98	100	65.3846	0.1	0.23		4.8	1.98	28.5714	90	0.24	0.06					A vs B	P<0,0001
	5.76	3.3	0.96	22.2222	77.7778	100	0.81	0.38	0.08			2.04	5.34	93.2203	57.1429	0.19	0.55		3.12	2.94	90.9091	57.1429	0.4	0.74					A vs C	P=0,0001
	8.64	4.02	1.68	0	33.3333	90	1	0.45	0.47			1.74	3.78	97.7273	42.1053	0.32	0.25		4.32	2.1	0	100	0.28	0.12					A vs D	P<0,0001
	6.36	3.54	1.08	0	75	100	0.82	0.1	0.19			1.8	3.3	90	25	0.09	0.43		1.98	5.28	75.7576	14.2857	0.37	0.73					B vs C	P=0,2912
	4.38	7.14	1.38	22.2222	30	100	0.39	0.56	0.16			2.04	5.34	84.7826	85.7143	0.43	0.47		4.98	2.94	50	77.4193	0.7	0.17					B vs D	P>0,9999
	7.62	5.76	1.32	0	33.3333	100	0.51	0.31	0.14			1.32	3.18	92	33.3333	0.31	0.22		2.1	2.04	80	86.6667	0.72	0.26					C vs D	P>0,9999
	5.52	3	2.88	15	66.6667	77.7778	0.13	0.34	0.06			2.7	5.7	88.8889	75	0.19	0.1		1.62	2.7	21.0526	80.7692	0.35	0.12
	5.76	2.94	0.96	25	83.7838	100	0.81	0.12	0.12			3.6	2.76	40	9.09091	0.32	0.25		4.8	3.9	0	55.5556	0.18	0.2
	4.68	6.84	2.04	38.4615	6.66667	85.7143	0.8	0.35	0.32			2.28	7.38	78.3784	100	0.48	0.47		5.52	2.88	33.3333	64	0.76	0.25
	7.38	5.34	0.72	9.67742	40	100	0.11	0.73	0.25			1.5	7.14	92.3077	80	0.08	0.58		3.06	2.34	9.09091	68.9655	0.59	0.38
	1.68	3.3	2.52	100	37.5	80	0.17	0.28	0.44			0.9	2.52	100	10	0.35	0.24		7.5	1.62	100	66.6667	0.22	0.69
	3.72	3.72	0.48	66.6667	38.0952	100	0.32	0.54	0.28			1.98	4.32	100	70	0.45	0.65		3.96	3	83.3333	58.8235	0.23	0.11
	4.2	1.68	1.02	33.3333	91.6667	100	0.56	0.42	0.22			0.18	6	100	94.1176	0.07	0.23		10.44	1.74	80.7692	100	0.28	0.34
	5.58	5.46	1.02	22.2222	33.3333	100	0.59	0.83	0.25			0.78	6.54	100	100	0.23	0.89		3.9	1.92	45.4545	100	0.23	0.12
	5.1	1.5	1.38	25	87.5	100	0.14	0.28	0.15			2.16	1.38	100	0	0.14	0.03		4.44	4.68	42.8571	26.6667	0.64	0.06
	5.4	4.26	2.76	22.2222	42.8571	75	0.13	0.92	0.38			1.8	5.1	80	66.6667	0.05	0.02		6	4.32	81.8182	58.3333	0.1	0.42
	7.5	4.08	1.26	0	50	94.5946	0.89	0.7	0.24			1.98	0.96	90.9091	0	0.19	0.16		6.36	1.86	12.5	92.5926	0.44	0.13
	7.08	5.52	2.04	0	16.6667	84.6154	0.89	0.82	0.22			1.5	3.9	100	54.5455	0.19	0.6		4.8	3.12	25	71.4286	0.29	0.7
	6.06	3.12	4.68	23.0769	88.2353	50	0.57	0.37	0.43			1.5	6.12	94.4444	100	0.13	0.49		6.54	2.1	46.6667	88.4615	0.03	0.2
	6.06	3.54	1.14	20	57.1429	100	0.25	0.6	0.08			1.32	4.86	96.6667	63.8889	0.21	0.31		10.44	4.5	90.9091	22.2222	0.31	0.44
	8.28	4.5	0.72	14.2857	38.8889	100	0.76	0.43	0.11			2.34	4.92	86.6667	87.5	0.22	0.92		3.06	2.4	61.5385	77.7778	0.63	0.53
	4.02	2.94	2.64	45.4545	82.3529	75	0.55	0.07	0.68			1.5	3.54	100	45	0.03	0.12		2.04	2.16	68.421	77.7778	0.51	0.64
	5.34	4.74	0.84	23.5294	27.2727	97.5	0.24	0.46	0.1			2.46	4.14	72.7273	56.25	0.18	0.57		5.46	2.28	45	85.1852	0.1	0.33
	6.84	4.98	1.92	11.1111	36.3636	90	0.22	0.09	0.19			1.68	8.88	93.3333	100	0.42	0.95		6.18	5.1	57.1429	33.3333	0.13	0.71
	3.96	2.1	3.3	42.8571	91.1765	63.6364	0.15	0.11	0.21			2.52	4.8	64.7059	43.9024	0.55	0.13		2.88	2.7	9.52381	87.5	0.24	0.12
	4.98	3.96	2.16	10	37.5	84.6154	0.65	0.85	0.18			1.68	4.38	94.4444	55	0.33	0.21		4.2	1.2	83.3333	96	0.51	0.31
	6.36	3.9	1.62	9.09091	38.4615	95	0.54	0.36	0.09			1.68	6.66	100	10	0.25	0.9		2.64	1.38	30.7692	100	0.61	0.08
	7.86	3.18	2.1	0	50	94.1176	0.86	0.18	0.18			2.04	1.68	83.3333	100	0.12	0.22		3.9	1.74	63.6364	91.3043	0.19	0.33
	5.22	3.42	2.52	8.33333	54.5455	66.6667	0.26	0.47	0.09			1.86	3.24	91.1111	72.7273	0.12	0.17		4.8	1.74	93.3333	91.3043	0.25	0.06
	4.14	4.02	1.14	44.4444	62.5	100	0.16	0.68	0.49			2.28	5.88	90	11.6667	0.29	0.25		2.46	1.32	71.4286	91.6667	0.37	0.21
	7.14	4.32	0.66	12.5	33.3333	100	0.25	0.85	0.14			1.98	1.2	92.5926	98.3333	0.08	0.16		2.22	3.72	38.8889	55.5556	0.34	0.41
	3.3	2.22	1.44	50	75	94.7368	0.68	0.77	0.09			2.1	4.44	90.9091	44	0.04	0.44		2.58	2.34	33.3333	76.1905	0.3	0.06
	4.02	2.4	1.38	41.6667	71.4286	100	0.86	0.17	0			2.4	5.52	85.7143	25.4902	0.01	0.09		3.72	1.68	12.5	100	0.79	0.2
	3.96	6.9	0.84	25	0	100	0.63	1	0.18			1.74	5.64	100	30.7692	0.25	0.11		3.24	7.14	44.4444	28.5714	0.62	0.76
	5.4	9.96	2.1	30.7692	0	100	0.1	0.92	0.08			2.1	6.36	100	12.5	0.41	0.4		0.9	0.72	100	100	0.13	0.05
	7.74	8.1	1.68	6.89655	16.6667	90.9091	0.16	0.17	0.58				2.64		78.8461		0.19		5.22	2.4	0	81.8182	0.16	0.16
	5.76	2.88	0.66	14.2857	66.6667	100	0.41	0.43	0.07				2.1		90.6977		0.28		5.16	2.64	28.5714	63.6364	0.31	0.07
	5.94	4.14	3.84	9.09091	54.5455	55.5556	0.66	0.7	0.29				6.6		14.2857		0.24		5.7	3.12	0	70	0.91	0.08
	4.02	3.36	1.26	33.3333	42.8571	100	0.71	0.7	0.15				4.26		54.2857		0.07		3.9	2.4	40	76.9231	0.19	0.35
	4.26	3.06	2.04	42.8571	72.5	100	0.34	0.24	0.08				2.28		95.8333		0.05		4.14	2.1	28.5714	95.2381	0.21	0.16
	3.78	2.76	0.54	42.8571	69.2308	100	0.37	0.22	0.34				2.76		83.3333		0.33		4.14	1.92	0	85.7143	0.28	0.14
	5.46	3.24	8.4	12.5	58.6207	10	0.64	0.63	0.79				2.94		70.2703		0.22		4.08	2.88	36.3636	77.7778	0.49	0.11
	3.6	3.24	1.44	41.6667	57.1429	100	0.57	0.24	0.1				4.32		28.125		0.21		8.04	3.66	33.3333	58.3333	0.35	0.68
	3	1.8	1.8	66.6667	85.7143	91.4286	0.6	0.27	0.44				2.16		92.3077		0.19		4.98	2.1	38.4615	80	0.21	0.47
	5.58	2.7	2.64	26.6667	50	90.9091	0.51	0.39	0.21				2.28		81.8182		0.03		5.34	3.72	0	66.6667	0.96	0.59
	6.42	2.58	2.4	16.6667	64.2857	75	0.81	0.1	0.15				3.9		47.6191		0.36		7.26	1.08	16.6667	100	0.67	0.05
	5.94	4.38	2.22	15.3846	44.4444	87.8788	0.25	0.56	0.03				4.14		70.9677		0.17		3.42	1.38	63.6364	85.7143	0.31	0.54
	5.1	2.7	3.12	20	75	50	0.75	0.31	0.86				4.2		40		0.02		3.18	2.94	45.4545	80	0.9	0.61
	5.1	4.08	3.9	16.6667	50	56.25	0.53	0.16	0.11				2.82		71.4286		0.19		2.58	0.66	73.3333	100	0.19	0.12
	6.42	3.18	2.22	6.66667	44.4444	91.6667	0.24	0.22	0.06				4.44		42.3077		0.33		3.66	1.14	22.7273	100	0.11	0.43
	6.18	1.86	4.8	11.7647	87.5	36.3636	0.1	0.49	0.2				3.9		54.5455		0.56		4.38	1.38	72	100	0.19	0.29
	7.2	2.22	1.5	0	77.7778	100	0.72	0.69	0.37				4.74		33.3333		0.48		4.2	3.3	96.9697	71.4286	0.09	0.66
	4.62	8.52	4.44	45.8333	0	22.2222	0.34	0.57	0.22				4.02		30		0.16		4.98	2.1	66.6667	92.8571	0.71	0.28
	3.9	5.64	2.64	55.5556	30	75	0.44	0.79	0.71				4.56		40		0.47		4.8	2.7	66.6667	66.6667	0.7	0.07
	9.66	4.5	2.7	0	42.8571	69.697	0.48	0.27	0.04				2.88		73.3333		0.05		3.12	3.18	61.2903	64.2857	0.03	0.09
	4.98	1.26	4.86	20	100	45.4545	0.21	0.63	0.88				9.66		0		0.95		4.32	1.08	100	100	0.5	0.27
	4.14	3.78	1.2	30.7692	57.6923	100	0.61	0.15	0.07				5.52		25		0.47		1.98	0.96	21.4286	100	0.2	0.27
	4.5	7.62	3.36	18.1818	14.2857	46.1538	0.74	0.38	0.45				6.42		25		0.55		4.98	1.8	48.3871	92.3077	0.14	0.16
	4.8	4.26	2.58	23.0769	47.8261	73.3333	0.01	0.31	0.17				8.04		0		0.85		2.1	6.6	25	9.09091	0.57	0.02
	4.98	4.2	3.96	0	45	36.3636	0.47	0.13	0.05				2.7		87.5		0.2		1.62	4.32	57.1429	45.4545	0.39	0.72
	3.96	5.82	3.12	46.1538	36.3636	66.6667	0.05	0.49	0.8				3.18		66.6667		0.64		4.8	1.5	43.4783	100	0.72	0.14
	4.74	6.24	3.84	33.3333	41.1765	33.3333	0.48	0.51	0.3				3.06		91.6667		0.12		5.52	1.44	54.5455	77.7778	0.43	0.24
	6.6	2.94	3.06	5.88235	79.1667	60	0.18	0.39	0.5				3.24		82.6087		0.09		3.06	1.68	44.4444	90	0.49	0.44
	5.52	6	3.36	25	16.6667	50	0.55	0.43	0.55				3.06		54.5455		0.27		7.5	1.74	15.3846	71.4286	0.14	0.12
	4.98	3.18	2.64	13.3333	83.3333	54.5455	0.33	0.26	0.44				3.54		54.1667		0.3		3.96	4.5	36.8421	40	0.33	0.25
	6	2.28	3.36	6.06061	90	66.6667	0.18	0.19	0.76				3.42		75		0.13		10.44	1.2	7.69231	100	0.71	0.21
	3.48	3.9	3.6	63.1579	54.5455	66.6667	0.15	0.1	0.51				1.62		100		0.33		3.9	3.06	12.5	71.4286	0.93	0.12
	6.72	1.62	2.46	7.69231	95.4545	83.3333	0.19	0.18	0.32				2.94		71.4286		0.52		4.44	2.22	50	75	0.25	0.73
	4.56	1.8	3.3	31.25	95.4545	75	0.05	0.13	0.64				3.72		66.6667		0.29		6	1.98	66.6667	100	0.46	0.27
	4.32	3.54	2.88	46.6667	60	81.8182	0.67	0.22	0.16				3.06		63.6364		0.58		6.36	3.06	80.9524	78.7879	0.42	0.27
	5.58	3.18	3.48	20	50	77.7778	0.87	0.83	0.31				2.88		66.6667		0.49		4.8	1.62	57.1429	85.7143	0.35	0.25
	6.96	4.68	0.48	0	45.4545	100	0.85	0.23	0.37				3.3		62.5		0.13		6.54	2.4	41.9355	84.6154	0.22	0.04
		5.76	3.54		31.8182	87.5		0.41	0.14				2.64		82.6087		0.41		10.44	2.4	30.7692	87.5	0.11	0.3
		4.98	2.04		38.0952	100		0.2	0.45				4.32		29.1667		0.15		3.06	1.26	30.7692	100	0.48	0.04
		4.32	2.4		68.421	90.9091		0.49	0.44				4.08		50		0.04		2.04	2.64	16.6667	92.5926	0.13	0.16
		4.68	2.58		28.5714	64		0.87	0.23				2.76		75		0.19		5.46	1.02	62.5	100	0.32	0.06
		4.68	0.78		16.6667	100		0.31	0.36				3.12		68.1818		0.63		6.18	0.84	75	96.2963	0.07	0.33
		3.18	2.7		57.1429	75		0.61	0.78				4.08		56.5217		0.47		2.88	1.14	95.2381	100	0.17	0.04
		3.72	3.78		69.2308	40		0.45	0.09				3.66		66.6667		0.04		4.2	1.08	33.3333	100	0.33	0.11
		3.9	2.46		50	88.8889		0.57	0.29				2.22		80.9524		0.12		2.64	1.08	93.75	100	0.28	0.06
		2.7	0.66		75	100		0.34	0.27				5.82		27.2727		0.55		3.9	1.2	93.3333	100	0.47	0.07
		1.68	2.04		94.7368	100		0.18	0.41				3.12		77.2727		0.5		4.8	1.38	20	100	0.6	0.08
		3.12	0.42		52.6316	100		0.4	0.4				2.7		87.5		0.04			1.08	9.09091	100	0.64	0.03
		2.22	0.84		94.7368	100		0.19	0.24				4.26		45.8333		0.44			1.2	73.3333	100	0.16	0.17
		4.02	0.9		57.8947	100		0.25	0.17				5.16		25		0.52			1.02	5	100	0.02	0.05
		2.94	1.86		80	89.4737		0.34	0.16				4.32		38.8889		0.59			1.62	72.7273	87.8788	0.15	0.21
		3.66	0.36		57.8947	100		0.42	0.4				3		64.7059		0.46			1.44	10	100	0.31	0.28
		4.8	1.14		19.2308	100		0.56	0.19				4.08		41.1765		0.77			1.32	55.5556	93.9394	0.33	0.21
		6	2.1		33.3333	77.2727		0.88	0.18				2.4		93.3333		0.18			1.32	41.1765	100	0.35	0.05
		4.5	3.48		62.5	33.3333		0.44	0.78				1.5		100		0.32			1.56	40	100	0.22	0.04
		4.98	1.92		33.3333	90.9091		0.29	0.18				4.32		28.5714		0.64			1.38	25	100	0.56	0.13
		3.78	0.96		45.4545	100		0.62	0.08				5.58		21.4286		0.92			1.5	14.2857	96.9697	0.21	0.03
		3.6	1.44		50	85.7143		0.07	0.11				5.52		27.2727		0.48			0.96	30	100	0.09	0.02
		6.48	1.2		12.5	100		0.62	0.23				2.16		83.3333		0.52			1.2	0	100	0.96	0.12
		1.62	2.76		100	76.9231		0.15	0.47				4.14		45.8333		0.22			1.68	71.4286	100	0.39	0.01
		2.4	0.66		82.3529	100		0.19	0.05				3.54		69.2308		0.36			1.2	93.9394	100	0.08	0.04
		2.28	1.08		87.5	100		0.59	0.13				1.44		71.4286		0.77			1.02	26.9231	100	0.13	0.07
		1.32	3.54		86.6667	50		0.31	0.47				2.7		66.6667		0.81			1.2	26.6667	100	0.34	0.1
		7.26	1.5		0	87.5		0.46	0.34				4.74		46.6667		0.55			1.8	65	100	0.73	0.21
		3.72	3.06		60	62.5		0.41	0.25				4.26		37.5		0.55			2.22	45.4545	84.8485	0.57	0.24
		4.38	0.84		66.6667	100		0.83	0.24				4.98		30		0.56			1.68	80	100	0.22	0.06
		0.9	3.96		100	57.1429		0.4	0.18				5.46		37.5		0.1			1.68	62.069	100	0.25	0.08
		3.06	0.84		50	100		0.47	0.14				5.22		29.4118		0.26			1.38	42.8571	96.9697	0.4	0.14
		2.58	3.06		80	63.6364		0.49	0.34				4.56		33.3333		0.24			1.38		96.875		0.05
		7.92	0.9		50	100		0.68	0.2				0.84		100		0.36			2.34		76.1905		0.06
		1.98	1.02		92.8571	100		0.2	0.16				3.72		50		0.07			1.56		100		0.08
		2.58	2.82		83.3333	77.7778		0.2	0.68				4.44		41.6667		0.17			2.04		86.3636		0.14
		4.26	2.16		53.8462	75		0.36	0.92				4.32		36.3636		0.23			2.22		87.8788		0.2
		1.56	2.22		84.6154	85.7143		0.65	0.31				4.44		25		0.19			2.04		100		0.12
		2.46	1.02		76.9231	100		0.5	0.33				3.48		70.8333		0.39			2.22		91.6667		0.14
		0.9	0.9		100	94.1176		0.29	0.37				4.2		40.9091		0.14			1.08		100		0.05
		2.58	2.34		69.2308	83.3333		0.69	0.69				2.52		83.3333		0.13			1.08		100		0.16
		2.94	2.1		76.9231	72.7273		0.57	0.48				3.36		62.5		0.07			1.5		95		0.11
		4.74	0.9		50	100		0.41	0.22				3		79.1667		0.14			1.68		93.3333		0.31
		2.58	0.9		66.6667	100		0.81	0.24				2.82		66.6667		0.62			4.62		28.5714		0.46
		3.3	1.2		66.6667	100		0.32	0.09				1.2		100		0.27			3.66		57.1429		0.05
		1.8	0.72		83.3333	100		0.49	0.21				3.24		66.6667		0.17			0.78		100		0.17
		3.42	1.32		66.6667	100		0.35	0.08				3.6		50		0.14			1.2		100		0.09
		3	0.6		71.4286	100		0.2	0.6				2.52		81.8182		0.22			0.9		100		0.07
		1.02	2.58		100	78.5714		0.27	0.2				4.38		25		0.6			2.28		81.8182		0.34
		1.14	1.32		100	100		0.32	0.6				2.28		90.9091		0.03			4.92		50		0.12
		3.3	1.14		63.6364	100		0.37	0.09				5.04		42.8571		0.41			3.6		66.6667		0.21
		2.46	4.08		72.7273	66.6667		0.61	0.44				2.1		100		0.05			1.26		100		0.12
		3.48	0.84		54.5455	100		0.13	0.19				3.48		60.8696		0.42			1.08		100		0.11
		3.18	0.96		70	100		0.43	0.02				3		70.8333		0.3			1.74		100		0.41
		1.26	1.5		100	87.5		0.53	0.07				3.18		66.6667		0.1			1.02		100		0.07
		2.22	0.84		100	100		0.17	0.29				5.82		21.7391		0.03			3.72		42.8571		0.42
		6.84	2.4		57.1429	75		0.94	0.35				1.08		100		0.19			0.66		100		0.26
		3.12	0.54		42.8571	100		0.52	0.28				0.72		100		0.06			4.5		36.3636		0.56
		3.12	0.18		66.6667	100		0.59	0.8				1.32		100		0.1			1.32		100		0.61
		4.02			50			0.02					2.64		76.9231		0.36			1.92		92.5926		0.09
		3			71.4286			0.86					2.7		75		0.08			1.8		92		0.19
		2.82			75			0.79					4.5		47.0588		0.08			4.56		50		0.16
		5.76			28.5714			0.45					2.52		77.7778		0			2.46		76.9231		0.34
		4.02			54.5455			0.79					2.76		75		0.16			0.96		100		0.2
		3.9			71.4286			0.15					3		66.6667		0.19			0.9		100		0.11
		4.98			28.5714			0.82					4.68		10		0.92			0.96		100		0.13
		5.28			14.2857			0.67					6.78		16.6667		0.22			3.48		72.7273		0.29
		1.86			100			0.22					3.9		58.3333		0.45			1.5		95.4545		0.3
		3.96			50			0.31					2.94		66.6667		0.26			5.7		13.3333		0.46
		4.14			33.3333			0.94					3.42		61.1111		0.3			2.04		100		0.18
		6.42			33.3333			0.49					2.94		72.2222		0.18			1.5		100		0.11
		2.46			83.3333			0.26					3.18		73.3333		0.28			2.34		88.4615		0.21
		3.6			40			0.43					2.82		76.9231		0.24			1.26		100		0.05
		6			0			0.22					4.62		33.3333		0.18			2.76		85		0.25
		1.38			94.1176			0.02					4.5		35.7143		0.65			1.68		100		0.12
		4.26			37.1429			0.25					4.02		46.1538		0.48			1.74		84.2105		0.42
		3.78			33.3333			0.89					3.66		38.4615		0.73			2.82		56.25		0.46
		2.46			80			0.3					3.96		41.6667		0.37			1.2		100		0.13
		4.44			50			0.29					4.92		33.3333		0.38			2.4		88.2353		0.18
		5.7			16.6667			0.29					1.98		80		0.48			1.62		93.75		0.17
		4.02			61.5385			0.57					4.32		33.3333		0.59			2.1		87.5		0.2
		6.6			0			0.78					3.72		50		0.54			1.38		100		0.11
		3.36			58.3333			0.21					3.48		62.5		0.18			2.88		68.75		0.13
		5.1			44.4444			0.72					6.54		0		0.98			2.28		100		0.04
		4.8			22.2222			0.75					4.2		50		0.45			6.54		0		0.9
		6.18			12.5			0.34					6		40		0.89			3.96		50		0.68
		7.2			7.69231			0.06					1.98		100		0.32			2.4		85.7143		0.25
		4.68			25			0.8					4.44		0		0.84			2.82		85.7143		0.06
		4.5			30			0.56					5.34		82.6087		0.17			1.38		88.8889		0.1
		3			59.0909			0.21					2.22		82.3529		0.42			0.96		100		0.69
		1.74			84.6154			0.62					3.12		98.1482		0.08			2.4		91.6667		0.07
		1.26			100			0.58					1.86		100		0.03			1.68		100		0.7
		7.44			9.09091			0.3					2.04		6.25		0.25			2.7		72.7273		0.47
		6.54			0			0.81					6.84		95		0.29			8.16		25		0.3
		1.2			100			0.39					1.62		97.6191		0.05			2.64		80		0.61
		0.9			100			0.07					1.56		40		0.1			2.58		79.3103		0.15
		0.72			100			0.13					4.08		88.8889		0.39			1.5		100		0.17
		0.78			100			0.15					2.46		37.5		0.24			1.32		100		0.26
		0.9			100			0.12					4.62		88.8889		0.68			0.78		100		0.3
		0.72			100			0.16					2.52		45		0.15			3.12		87.5		0.05
		0.96			100			0.17					4.56		61.9048		0.3			2.76		50		0.49
		1.32			94.1176			0.48					3.6		69.5652		0.14			1.5		100		0.21
		1.56			100			0.07					3.48		31.25		0.29			2.94		66.6667		0.76
		2.34			84.6154			0.17					4.26		100		0.06			1.14		100		0.08
		0.96			100			0.1					1.32		54.5455		0.05			4.14		68.421		0.3
		2.04			92			0.13					4.02		74.1936		0.49			0.84		100		0.35
		1.08			100			0.16					3.24		75		0.03			1.5		83.3333		0.26
		3.72			75			0.86					3.48		28.5714		0.48			3.96		57.1429		0.84
		1.68			92.1053			0.27					5.82		16.6667		0.24			0.66		100		0.13
		2.46			82.5			0.22					4.92		47.3684		0.65			2.1		90.9091		0.08
		1.02			100			0.4					4.02		44.4444		0.25			7.08		33.3333		0.03
		0.9			100			0.12					8.7		26.087		0.71			6.12		33.3333		0.35
		6.24			16.6667			0.66					5.52		41.1765		0.24			3.6		60		0.12
		1.26			95			0.05					5.22		57.6923		0.14			0.48		100		0.19
		2.28			87.5			0.16					4.14		90.1961		0.22			0.6		100		0.07
		1.98			100			0.09					2.04		59.6491		0.23			0.54		100		0.14
		2.16			94.1176			0.09					3.96		38.2353		0.06			0.6		100		0.12
		1.38			96.7742			0.18					4.68		66.6667		0.11			1.08		96.9697		0.05
		1.5			100			0.08					2.46		50		0.52			1.62		93.75		0.05
		1.86			100			0.07					4.8		95		0.78			1.2		93.1034		0.23
		1.44			90			0.35					2.1		98.0392		0.2			2.16		100		0.2
		1.14			100			0.17					1.62		83.3333		0.2			2.4		85.7143		0.15
		2.4			85			0.18					2.34		91.6667		0.52			2.28		88.8889		0.04
		3			80.9524			0.52					1.86		83.3333		0.31			3.3		66.6667		0.32
		1.32			97.5			0.04					2.76		89.1892		0.26			2.88		78.9474		0.42
		2.04			86.6667			0.24					2.04		50		0.35			4.74		57.1429		0.58
		2.1			82.3529			0.09					4.02		65		0.38			1.44		96.2963		0.07
		4.2			44.4444			0.92					3.54		39.2857		0.06			1.32		100		0.07
		2.16			83.3333			0.27					5.34		44.4444		0.05			3.66		33.3333		0.45
		2.1			81.8182			0.57					4.86		42.8571		0.42			2.04		86.6667		0.22
		2.28			100			0.52					3.24		60		0.13			2.46		57.1429		0.23
		0.78			100			0.17					3.48		73.913		0.71			1.86		92.3077		0.32
		1.5			100			0.21					3.3		87.5		0.22			1.74		95		0.05
		1.8			90.625			0.17					2.34		91.6667		0.17			2.4		66.6667		0.55
		3.54			54.5455			0.15					1.68		91.6667		0.45			1.08		100		0.08
		0.96			100			0.19					2.28		66.6667		0.35			1.62		100		0.52
		1.68			100			0.14					3.3		66.6667		0.05			1.26		91.6667		0.17
		0.84			100			0.18					4.44		93.75		0.07			2.04		100		0.09
		1.26			100			0.04					3.18		91.3043		0.18			1.44		100		0.06
		0.78			100			0.44					2.22		58.3333		0.47			6.06		14.2857		0.91
		0.6			100			0.29					2.64		61.1111		0.25			1.32		100		0.09
		0.78			100			0.23					3.48		58.3333		0.26			3		66.6667		0.15
		1.44			100			0.08					3.42		45.8333		0.16			1.68		90.625		0.05
		1.86			94.5946			0.08					4.56		69.2308		0.08			1.44		89.6552		0.18
		4.44			45.4545			0.71					2.7		45.8333		0.69			4.74		16.6667		0.51
		1.8			85			0.1					3.78		100		0.54			1.86		82.3529		0.39
		1.68			100			0.13					2.16		66.6667		0.22			3.36		60.6061		0.17
		0.66			100			0.19					2.88		60		0.35			1.92		88.8889		0.04
		2.46			76.1905			0.32					4.2		60		0.72			2.46		73.3333		0.4
		2.4			87.5			0.36					3.18		37.5		0.69			2.4		88.4615		0.08
		3.12			71.4286			0.23					4.86		23.8095		0.53			1.38		100		0.21
		2.4			87.5			0.23					4.86		58.3333		0.35			2.4		77.2727		0.35
		3.96			71.4286			0.09					3.3		100		0.43			1.32		95.2381		0.25
		4.74			42.8571			0.64					2.34		55.5556		0.08			3.36		60		0.04
		1.8			96.1539			0.12					3.6		45.8333		0.54			2.16		100		0.23
		3.18			100			0.2					3.78		13.6364		0.37			1.98		95.8333		0.05
		1.32			97.5			0.26					5.46		57.1429		0.38			1.32		94.1176		0.3
		0.78			100			0.22					4.2		61.1111		0.11			1.56		91.6667		0.08
		2.82			90			0.21					3.84		64.2857		0.39			3.18		57.1429		0.53
		2.1			87.5			0.15					4.98		95.2381		0.29			3.12		70		0.17
		2.82			66.6667			0.15					2.34		37.5		0.12			4.2		50		0.44
		0.84			100			0.25					5.94		25		0.31			0.96		100		0.27
		3.3			75			0.6					4.86		66.6667		0.48			1.08		100		0.38
		2.52			75			0.45					2.76		52.1739		0.69			2.88		76.1905		0.36
		8.4			14.2857			0.76					4.14		42.8571		0.28			1.5		100		0.11
		3.48			63.6364			0.63					5.46		16.6667		0.5			1.32		100		0.12
		2.82			76			0.43					5.64		23.8095		0.86			2.16		100		0.08
		0.66			100			0.25					5.28		95.8333		0.03			4.14		36.8421		0.53
		3			71.4286			0.66					2.88		0		0.11			1.44		85.7143		0.47
		3.78			33.3333			0.33					7.74		0		0.55			0.84		100		0.09
		1.92			91.8919			0.11					4.86		66.6667		0.45			1.92		94.4444		0.23
		4.32			55.5556			0.39					3.6		28.5714		0.39			3.72		45.4545		0.18
		3.3			80.7692			0.26					5.7		30		0.8			2.64		82.3529		0.31
		0.48			100			0.09					4.44		62.5		0.41			3.78		29.4118		0.17
		5.58			50			0.33					3.36		71.4286		0.23			1.74		91.6667		0.58
		3.06			62.5			0.16					2.52		41.6667		0.17			1.86		94.1176		0.09
		3.12			75			0.21					5.04		66.6667		0.18			1.74		100		0.12
		2.58			84.6154			0.17					3.12		92.3077		0.7			1.92		78.5714		0.6
		1.08			100			0.13					1.68		66.6667		0.55			1.38		100		0.19
		0.84			94.1176			0.08					3.54		33.3333		0.32			2.76		75		0.04
		1.32			100			0.09					4.32		66.6667		0.53			5.34		50		0.55
		4.62			62.5			0.62					3		36.3636		0.3			2.04		80		0.3
		3.42			66.6667			0.55					4.2		100		0.08			2.1		87.5		0.78
		3.78			53.8462			0.06					1.98		55.5556		0.4			2.7		88.8889		0.23
		2.7			75			0.42					2.82		100		0.8			1.86		100		0.1
		4.92			14.2857			0.34					1.44		0		0.07			2.7		62.5		0.28
		2.46			90.9091			0.4					7.56		16.6667		0.78			2.64		71.4286		0.77
		1.86			100			0.1					6		0		0.26			0.96		100		0.31
		1.62			96.875			0.08					5.16		95		0.81			3.9		64.2857		0.72
		1.98			85.7143			0.34					2.28		35.7143		0.07			2.1		80		0.03
		5.04			55.5556			0.18					4.92		37.5		0.72			5.76		36.3636		0.22
		2.94			60			0.1					4.26		40		0.11			0.84		100		0.08
		3.66			64.7059			0.23					4.62		28.5714		0.65			8.04		0		0.81
		2.16			100			0.04					4.32		52.6316		0.78			1.32		88.2353		0.52
		3.96			57.1429			0.49					4.26		95.8333		0.78			4.08		50		0.65
		1.38			100			0.84					2.58		35.7143		0.09			3.36		69.2308		0.05
		2.88			66.6667			0.64					6.06		25		0.27			3.6		66.6667		0.29
		0.3			100			0.27					6		55.5556		0.19			4.92		57.1429		0.75
		2.16			92.8571			0.24					3.78		54.5455		0.56			2.04		82.3529		0.38
		3.6			44.4444			0.58					3.24		37.5		0.23			5.22		28.5714		0.35
		3.54			63.6364			0.61					4.8		90.4762		0.43			3.6		94.1176		0.11
		1.98			92.5926			0.08					2.46		91.3043		0.22			1.08		100		0.25
		1.32			87.5			0.35					1.92		100		0.26			1.44		100		0.13
		3.72			73.3333			0.01					1.38		100		0.03			1.68		96.9697		0.23
		2.16			83.3333			0.24					2.04		45.4545		0.15			0.84		100		0.03
		1.8			84.6154			0.4					4.56		36.8421		0.09			3		84.8485		0.11
		5.04			33.3333			0.47					4.98		62.5		0.63			2.88		69.2308		0.36
		3			73.0769			0.19					3.54		58.3333		0.39			5.58		46.6667		0.1
		3.84			63.6364			0.42					3.48		28.5714		0.47			3.3		62.5		0.27
		2.34			100			0.64					3.72		43.75		0.58			3.42		65		0.14
		4.14			50			0.24					4.08		28.5714		0.6			1.8		100		0.06
		2.34			83.3333			0.08					4.62		30		0.22			1.44		100		0.24
		0.54			100			0.01					4.08		50		0.79			3.6		78.7879		0.07
		2.52			63.6364			0.57					4.26		44.4444		0.13			3.18		69.5652		0.49
		3.3			75			0.47					4.98		25		0.35			2.58		78.5714		0.21
		4.02			54.5455			0.09					5.82		91.6667		0.84			3.3		72.7273		0.22
		1.62			83.3333			0.42					2.16		22.2222		0.15			3.42		80		0.24
		4.08			50			0.25					4.98				0.34			2.46		85.7143		0.28
		1.62			100			0.14					P<0.001		P<0.001		P<0.01			1.44		83.3333		0.5
		2.46			66.6667			0.8												2.1		81.25		0.28
		1.86			95.2381			0.23												3.9		58.3333		0.59
		0.48			100			0.19												2.16		87.5		0.43
		3.6			75			0.07												3.96		42.8571		0.14
		2.52			90			0.03												4.92		42.8571		0.76
		1.92			88.8889			0.06												2.1		100		0.02
		1.86			92.3077			0.19												6.12		20		0.59
		3.12			88.8889			0.4												3.9		42.8571		0.72
		3.66			57.8947			0.21												3.12		66.6667		0.26
		1.08			100			0.35												6.6		33.3333		0.45
		3.12			61.5385			0.18												4.26		44.4444		0.24
		1.38			100			0.01												2.04		87.5		0.14
		1.86			100			0.18												2.34		100		0.34
		3.54			53.3333			0.38												1.32		100		0.09
		2.7			73.6842			0.38												3		73.3333		0.07
		3.36			42.8571			0.08												2.94		78.5714		0.32
		0.24			100			0.13												1.92		86.6667		0.35
		0.66			100			0.38												2.16		80.6452		0.31
		2.88			83.3333			0.15												3.78		60.6061		0.25
		1.86			83.3333			0.38												1.26		100		0.54
		7.08			31.25			0.31												1.26		100		0.16
		2.7			66.6667			0.38												3.24		60		0.16
		4.02			55.5556			0.41												2.28		85.1852		0.18
		10.08			0			0.53												2.28		66.6667		0.59
		2.16			84.6154			0.54												3		69.697		0.15
		2.46			81.25			0.41												5.04		33.3333		0.84
		3.18			57.1429			0.29												3.54		71.4286		0.39
		1.98			87.5			0.38												0.96		100		0.34
		3.96			16.6667			0.72												5.16		33.3333		0.1
		1.74			100			0.34												3.36		60		0.67
		4.26			46.6667			0.52												3.24		75		0.52
		1.8			93.3333			0.11												4.2		65		0.52
		4.32			63.6364			0.62												3.54		76.9231		0.27
		7.56			12.5			0.39												6.18		29.4118		0.56
		1.2			100			0.14												1.74		90.4762		0.48
		1.14			100			0.06												1.56		95.2381		0.25
		4.26			66.6667			0.75												3.54		42.8571		0.67
		3.84			58.3333			0.55												4.14		46.6667		0.11
		0.48			100			0.3												2.58		83.3333		0.25
		3.12			72.7273			0.53												6.54		42.8571		0.57
		2.22			81.8182			0.42												1.68		90.9091		0.28
		3			81.8182			0.62												3		66.6667		0.25
		3.6			62.5			0.51												3.42		58.3333		0.68
		1.08			90			0.21												2.82		77.7778		0.41
		1.26			100			0.23												5.64		20		0.17
		2.4			90			0.46												2.1		100		0.34
		1.02			100			0.16												1.44		100		0.05
		1.44			100			0.29												3.12		66.6667		0.72
		4.14			57.1429			0.18												1.14		100		0.11
		2.64			75			0.34												1.5		87.5		0.34
		1.98			100			0.51												1.32		100		0.09
		3			57.1429			0.44												1.56		100		0.06
		3.42			62.5			0.19												1.14		100		0.11
		2.04			87.5			0.55												4.8		42.4242		0.1
		2.94			100			0.34												2.34		81.8182		0.22
		3.78			57.1429			0.74												1.44		100		0.04
		0.12			100			0.29												2.04		100		0.29
		3.06			83.3333			0.49												1.98		96.7742		0.16
		1.56			100			0.19												0.96		100		0.06
		1.26			100			0.07												2.4		96.5517		0.16
		1.44			100			0.03												5.22		45.4545		0.2
		P<0.001	P<0.001		P<0.001	P<0.001		P<0.01	P<0.001											4.2		71.4286		0.07
																				1.62		100		0.07
																				4.14		50		0.06
																				3.06		75.7576		0.21
																				4.14		70		0.52
																				3.3		78.7879		0.1
																				8.1		16.6667		0.18
																				6.18		18.1818		0.07
																				3.6		54.5455		0.15
																				3.54		66.6667		0.69
																				3.24		62.5		0.44
																				1.32		100		0.17
																				5.52		44.4444		0.67
																				3.96		66.6667		0.23
																				1.8		100		0.07
																				2.04		87.0968		0.19
																				3.18		78.7879		0.21
																				1.8		100		0.12
																				6.42		33.3333		0.25
																				1.86		81.8182		0.05
																				1.98		84.8485		0.03
																				1.74		81.8182		0.1
																				1.98		87.0968		0.36
																				2.1		87.5		0.11
																				3.48		53.8462		0.26
																				3.78		66.6667		0.16
																				4.2		53.5714		0.28
																				5.16		33.3333		0.52
																				3.66		69.5652		0.07
																				3.18		68.421		0.24
																				1.74		100		0.11
																				5.76		30.7692		0.31
																				1.98		83.3333		0.27
																				2.16		81.8182		0.43
																				3.48		77.2727		0.18
																				4.08		58.8235		0.1
																				2.7		76.9231		0.72
																				2.04		100		0.08
																				1.5		100		0.15
																				2.76		94.4444		0.05
																				1.92		100		0.04
																				1.5		100		0.11
																				1.38		100		0.08
																				1.74		92.5926		0.12
																				1.08		100		0.38
																				2.22		87.8788		0.07
																				1.02		100		0.16
																				1.14		100		0.08
																				0.96		100		0.16
																				0.9		100		0.1
																				1.32		100		0.09
																				2.46		72.7273		0.1
																				1.32		92.8571		0.51
																				1.08		100		0.36
																				0.9		100		0.07
																				5.34		30		0.41
																				2.52		74.1936		0.44
																				1.14		100		0.09
																				1.5		100		0.11
																				1.38		100		0.26
																				1.32		93.5484		0.09
																				0.9		100		0.14
																				1.32		100		0.1
																				1.38		93.75		0.15
																				0.66		100		0.05
																				2.04		93.9394		0.15
																				0.72		100		0.21
																				3.06		70		0.15
																				1.5		100		0.3
																				3.06		85.7143		0.18
																				4.98		42.8571		0.87
																				2.4		78.2609		0.54
																				2.76		100		0.1
																				2.64		66.6667		0.61
																				2.22		81.4815		0.02
																				5.46		16.6667		0.41
																				2.1		80.7692		0.09
																				1.5		88.4615		0.19
																				2.1		75		0.26
																				3.06		66.6667		0.22
																				4.02		50		0.21
																				2.04		100		0.71
																				1.2		91.3043		0.08
																				3.12		66.6667		0.6
																				2.4		91.6667		0.1
																				4.2		35		0.28
																				1.08		100		0.43
																				1.38		90.4762		0.35
																				2.64		66.6667		0.05
																				2.46		66.6667		0.41
																				2.58		81.25		0.11
																				1.68		100		0.27
																				0.42		100		0.38
																				1.74		100		0.37
																				3.48		62.5		0.39
																				5.46		16.6667		0.27
																				3.72		61.5385		0.39
																				2.52		83.3333		0.46
																				6.9		14.2857		0.3
																				2.82		75		0.61
																				5.82		36.3636		0.44
																				1.74		100		0.24
																				2.46		80		0.28
																				3.84		50		0.26
																				2.64		85.7143		0.1
																				4.56		50		0.32
																				1.44		88.8889		0.23
																				2.16		66.6667		0.83
																				2.94		50		0.46
																				1.62		100		0.3
																				0.72		100		0.14
																				0.42		100		0.09
																				2.52		50		0.67
																				3.24		50		0.67
																				1.2		100		0.19
																				2.88		73.913		0.13
																				P<0.001	P<0.001		P<0.001	P<0.001
