# Supplementary material for: Inflammation triggers ILC3 patrolling of the intestinal barrier
Source: Nat Immunol. 2022 Aug 23;23(9):1317–23. doi: 10.1038/s41590-022-01284-1 (PMC9477741; doi:10.1038/s41590-022-01284-1)
Supplement: Source Data Extended Data Fig. 2 — Statistical source data. [file 41590_2022_1284_MOESM22_ESM.xlsx]

## Sheet: Ext.Data Fig.2
		NKp46+ ILC3									NKp46–CD49a+ ILC3									CCR6+ ILC3									DN ILC3
Ex.D-Fig2d -1	PBS	11.1672	10.668	15.1512	14.529	18.495	15.996	6.6096	4.158	6.2784	3.6096	3.5814	9.8868	7.181	3.78	5.332	4.896	2.538	5.4144	8.46	12.4968	28.89	32.732	14.445	9.89	11.6892	5.778	5.0688	4.512	3.5814	3.4668	4.843	11.475	9.202	1.5912	0.81	1.0944
	Flag	6.912	11.16	28.254	21.33	17.8488	27.4104	37.541	21.5424	24.6	3.024	4.92	21.2736	13.23	11.457	24.9318	11.937	6.4768	11.316	4.752	14.64	45.8712	21.465	9.2862	47.5308	23.874	10.1376	15.744	7.9488	10.08	6.4818	4.185	5.7888	20.5578	5.882	16.4736	27.224
Ex.D-Fig.2d-2	PBS	2.66896	2.65633	1.75754	1.23061	3.53254	3.34316	2.46538	1.0894	2.14721	0.790502	0.816559	2.05645	1.18487	0.374598	0.730484	2.09549	0.82485	2.18742	4.99986	8.1854	14.0116	14.2712	3.48124	5.2417	7.69149	3.21835	3.30993	0.30817	0.816559	1.17178	1.09452	0.33507	0.264097	0.870386	0.33372	0.501235
	Flag	4.25088	7.8678	22.6315		10.5843	6.77037		14.5411	17.4168	1.00699	1.91388		10.8089	8.03136		6.11174	2.29279	4.8772	2.53282	10.5847		17.2793	7.77255		17.4758	8.51558	14.7679	0.271054	0.69048		3.03412		15.4595	3.3998	2.14157	11.7335
Ex.D-Fig.2d-3	PBS	0.544837	0.842407	1.20956	0.656964	1.33102					0.664242	1.67087	1.89965	0.819774	1.55393					4.64794	5.51799	6.01994	1.98185	3.30993					0.750665	0.814698	0.617386	0.24705	0.442138
	Flag	3.4263	17.6443	10.3237	9.12074	13.8727					4.51266	6.17143	8.22906	8.03136	14.4873					15.5901	11.8415	12.8575	7.4011						5.63284	2.91159	2.63237	3.73378	5.18544
		NKp46+ ILC3	NKp46–CD49a+ ILC3	CCR6+ ILC3	DN ILC3
Ex.D-Fig2d -1	PBS	P> 0.05	P> 0.05	P> 0.05	P> 0.05
	Flag
Ex.D-Fig.2d-2	PBS	P=0.002	P=0.0018	P=0.1142	P=0.0418
	Flag
Ex.D-Fig.2d-3	PBS	P=0.0079	P=00.079	P=0.0159	P=0.0079
	Flag
