# Supplementary material for: Inflammation triggers ILC3 patrolling of the intestinal barrier
Source: Nat Immunol. 2022 Aug 23;23(9):1317–23. doi: 10.1038/s41590-022-01284-1 (PMC9477741; doi:10.1038/s41590-022-01284-1)
Supplement: Source Data Extended Data Fig. 3 — Statistical source data. [file 41590_2022_1284_MOESM23_ESM.xlsx]

## Sheet: Ext.Data Fig.3
	Ex.D-Fig3b
	Speed mean		Arrest Coeff.		Straightness ratio
	PBS	Flag	PBS	Flag	PBS	Flag
	4.14	6.48	42.8571	16.6667	0.62	0.93
	4.68	5.04	10	30	0.87	0.75
	3.3	5.88	54.5455	0	0.59	0.43
	4.02	4.74	47.6191	13.3333	0.19	0.77
	4.26	4.98	25.9259	37.5	0.37	0.82
	4.98	7.56	26.087	0	0.62	0.78
	4.38	4.92	0	57.1429	0.81	0.76
	6.42	5.82	0	11.1111	0.82	0.62
	6.12	4.5	0	18.1818	0.81	0.94
	4.5	5.82	38.0952	22.2222	0.73	0.39
	5.04	4.62	0	30	0.67	0.81
	3.36	4.38	45.4545	28.5714	0.78	0.57
	4.2	3.66	25	53.3333	0.9	0.65
	3.9	5.34	52.1739	33.3333	0.43	0.86
	5.04	6.3	11.1111	0	0.88	0.89
	6.36	5.04	0	26.6667	0.91	0.28
	3.9	5.76	45.4545	0	0.8	0.88
	4.44	5.76	35.7143	37.5	0.32	0.72
	5.04	8.58	22.2222	0	0.86	0.56
	4.26	5.58	23.5294	0	0.52	0.65
	4.74	6.78	11.1111	0	0.38	0.66
	4.26	5.76	20	0	0.62	0.34
	5.04	6.12	23.8095	27.2727	0.38	0.21
	5.34	4.26	14.7059	44.4444	0.13	0.66
		5.64		18.1818		0.49
		5.28		15.3846		0.87
		5.94		0		0.28
		3.3		63.6364		0.62
		4.5		38.8889		0.16
		2.28		82.7586		0.33
		5.4		6.25		0.54
		4.8		42.1053		0.46
		3.36		50		0.71
		5.04		33.3333		0.9
		3		60		0.29
		3.78		60		0.85
		8.1		0		0.87
		5.46		25		0.51
		6.96		12.5		0.55
		2.94		71.4286		0.48
		4.44		46.1538		0.4
		4.56		30		0.31
		6.24		11.1111		0.58
		4.98		11.1111		0.37
		4.32		33.3333		0.58
		5.7		13.0435		0.32
		4.86		20		0.09
		4.5		8.33333		0.57
		8.52		0		0.84
		5.34		30.7692		0.46
		6.06		11.1111		0.58
		6.54		28.5714		0.8
		5.76		40		0.71
		7.14		14.2857		0.2
		4.32		15.3846		0.57
		5.7		25		0.9
		6.66		0		0.7
		4.2		33.3333		0.88
		3.96		36.8421		0.41
		3.96		57.1429		0.67
		5.1		25		0.6
		3.48		50		0.76
		5.7		16.6667		0.82
		5.22		20		0.3
		4.92		0		0.71
		3.42		66.6667		0.55
		5.34		25		0.8
		5.46		0		0.89
		4.2		46.6667		0.17
		3.9		40		0.6
		5.58		25		0.75
		6.12		16.6667		0.78
		4.02		37.5		0.72
		4.86		14.2857		0.37
		5.28		12.5		0.92
		5.82		0		0.91
		5.64		0		0.92
		4.8		25		0.83
		6.42		0		0.77
		4.14				0.38
	P>0.05		P>0.05		P>0.05
