# Supplementary material for: Inflammation triggers ILC3 patrolling of the intestinal barrier
Source: Nat Immunol. 2022 Aug 23;23(9):1317–23. doi: 10.1038/s41590-022-01284-1 (PMC9477741; doi:10.1038/s41590-022-01284-1)
Supplement: Source Data Extended Data Fig. 4 — Statistical source data. [file 41590_2022_1284_MOESM24_ESM.xlsx]

## Sheet: Ext.Data Fig 4
	Ext.D- Fig.4c
	Speed mean				Arrest. Coeff.				Straightness ratio
	H2O		Abx		H2O		Abx		H2O		Abx
	IL22- ILC3	Il22+ ILC3	IL22- ILC3	Il22+ ILC3	IL22- ILC3	Il22+ ILC3	IL22- ILC3	Il22+ ILC3	IL22- ILC3	Il22+ ILC3	IL22- ILC3	Il22+ ILC3
	6.42	8.04	5.1	2.7	42.8571	0	0	85.1852	0.63	0.4	0.68	0.11
	8.16	6.84	7.74	4.74	50	0	33.3333	28.5714	0.27	0.29	0.8	0.44
	5.76	4.38	4.74	3.12	28.5714	16.6667	53.5714	50	0.74	0.46	0.19	0.45
	6.6	6.12	4.2	7.2	20	0	33.3333	11.1111	0.44	0.31	0.44	0.56
	11.88	4.98	2.22	5.28	12.5	30	83.3333	22.2222	0.48	0.63	0.34	0.72
	10.5	7.26	3.78	4.74	0	25	57.1429	0	0.54	0.83	0.32	0.97
	8.46	4.68	3	5.04	40	10	52.9412	10	0.66	0.11	0.1	0.16
	5.04	5.94	5.04	1.74	14.2857	20	40	100	0.36	0.56	0.11	0.32
	6.78	3.84	5.04	5.4	14.2857	71.4286	50	25	0.05	0.24	0.25	0.68
	3.18	5.28	4.62	4.74	11.1111	60	35.7143	20	0.61	0.57	0.26	0.51
	5.22	5.4	5.82	3.72	12.5	30	27.7778	28.5714	0.5	0.46	0.06	0.19
	6.12	5.04	3.6	4.02	50	55.5556	72.7273	64.7059	0.54	0.26	0.54	0.25
	5.04	5.4	6.9	1.62	57.1429	30	0	100	0.38	0.68	0.67	0.73
	5.46	5.82	3.42	4.5	25	30	66.6667	33.3333	0.47	0.53	0.32	0.83
	4.2	4.44	3.9	4.2	10	70	50	50	0.89	0.5	0.65	0.65
	6.36	8.46	4.8	4.14	14.2857	50	36.3636	50	0.56	0.44	0.22	0.8
	2.76	7.68	5.7	4.74	25	25	0	50	0.32	0.26	0.37	0.08
	4.08	6.6	3.3	4.86	0	12.5	60	40	0.79	0.45	0.51	0.93
	3.54	3.6	2.04	4.26	40	10	100	41.1765	0.35	0.56	0.09	0.57
	4.8	4.08	3.78	5.58	0	100	23.8095	30	0.53	0.43	0.18	0.76
	4.32	5.52	6.48	4.02	22.2222	55.5556	25	42.8571	0.3	0.46	0.52	0.75
	6	5.46	4.56	3.12	50	83.3333	37.5	62.5	0.6	0.5	0.75	0.57
	7.8	8.58	4.86	4.08	33.3333	22.2222	40	66.6667	0.43	0.31	0.85	0.4
	5.28	6.36	5.7	6.18	30	12.5	27.2727	28.5714	0.57	0.76	0.43	0.19
	4.98	5.28	5.4	3.3	33.3333	0	41.1765	77.7778	0.23	0.78	0.46	0.38
	6.9	6.48	5.1	3.42	30	0	33.3333	58.3333	0.28	0.37	0.55	0.47
	5.58	7.62	4.56	6.06	37.5	0	40	50	0.59	0.88	0.41	0.68
	5.52	3.06	5.46	2.64	22.2222	75	16.6667	72.7273	0.55	0.73	0.52	0.77
	5.76	9.3	5.82	7.2	42.8571	0	25	11.1111	0.78	0.37	0.46	0.28
	3.96	5.52	4.74	3.06	0	50	37.5	62.5	0.44	0.47	0.61	0.6
	5.94	4.92	5.76	4.56	50	50	21.4286	14.2857	0.63	0.38	0.22	0.59
	5.28	4.86	4.86	2.04	0	57.1429	43.4783	88.2353	0.23	0.47	0.19	0.22
	5.16	10.02	5.16	3.42	22.2222	75	25	61.5385	0.29	0.63	0.7	0.25
	5.22	1.92	5.28	3.48	22.2222	14.2857	37.1429	66.6667	0.54	0.64	0.36	0.48
	5.46	6.72	5.52	4.08	66.6667	0	28.5714	23.0769	0.55	0.42	0.77	0.4
	7.02	6.9	6.3	0.66	12.5	28.5714	53.8462	100	0.54	0.64	0.76	0
	4.62	6.42	5.34	3.48	28.5714	14.2857	24	57.1429	0.71	0.55	0.18	0.05
	5.16	7.62	5.1	1.62	71.4286	14.2857	40	85.7143	0.62	0.34	0.38	0.54
	7.2	4.02	1.56	2.94	0	16.6667	100	74.2857	0.33	0.64	0.58	0.21
	5.4	8.64	2.28	3.42	25	33.3333	82.0513	66.6667	0.86	0.63	0.38	0.23
	3.9	6.12	5.88	2.88	25	42.8571	0	55.5556	0.31	0.51	0.24	0.58
	2.52	4.44	6.24	4.26	62.5	42.8571	16.6667	25	0.63	0.21	0.77	0.14
	2.82	3.06	2.46	4.98	50	83.3333	85.1852	36.3636	0.61	0.69	0.1	0.26
	5.28	3.3	5.16	1.5	12.5	16.6667	28.5714	94.8718	0.63	0.49	0.24	0.03
	4.98	5.76	6.54	4.32	0	33.3333	31.25	16.6667	0.82	0.74	0.58	0.85
	7.2	4.56	3.78	2.76	100	50	72.4138	85.7143	0.86	0.64	0.05	0.13
	6.66	4.5	2.22	5.34	28.5714	0	100	53.8462	0.27	0.63	0.56	0.34
	4.56	8.04	5.76	1.86	14.2857	16.6667	10	84.8485	0.58	0.55	0.56	0.03
	4.5	6.36	6.42	3.3	14.2857	100	29.4118	66.6667	0.42	0.5	0.37	0.3
	4.8	6.6	3.6	1.44	0		71.4286	100	0.62	0.71	0.09	0.37
	3.72		3.42	4.86	28.5714		67.6471	0	0.49		0.16	0.91
	2.94		2.28	4.26	14.2857		85.1852	33.3333	0.71		0.13	0.46
	9.12		4.5	1.98	33.3333		22.2222	84	0.66		0.77	0.41
	7.26		5.16	2.16	50		0	90.9091	0.24		0.89	0.04
	6.3		5.22	3.48	0		25	66.6667	0.56		0.77	0.08
	6.84		3.72	5.64	42.8571		54.5455	25	0.4		0.61	0.79
	4.92		6.24	3.96	28.5714		36.3636	50	0.68		0.55	0.59
	6.9		6.06	4.14	33.3333		33.3333	33.3333	0.49		0.18	0.6
	6.18		5.52	2.16	16.6667		27.2727	83.3333	0.5		0.37	0.46
	7.5		2.64	5.94	83.3333		72.2222	12.5	0.39		0.45	0.39
	7.5		6.48	4.98	33.3333		37.5	20	0.39		0.54	0.85
	6.78		4.02	4.8	32.1429	0	55.5556	37.5	0.23	0.66	0.41	0.42
	4.62		2.28	9.42	22.2222	37.5	100	0	0.21	0.2	0.66	0.82
	5.28		5.46	3.6	64.7059	20	42.8571	69.2308	0.28	0.58	0.21	0.48
	6.54		4.68	4.86	35	22.2222	57.1429	25	0.26	0.56	0.74	0.95
	2.64		3.54	6.96	29.6296	35	54.1667	20	0.26	0.3	0.12	0.67
	6		5.7	3.3	0	6.25	14.2857	60	0.34	0.28	0.77	0.52
	6.18		6.42	2.34	30.7692	4.34783	20	80	0.31	0.49	0.9	0.27
	6.18	7.68	8.52	4.86	0	29.4118	0	50	0.35	0.4	0.31	0.96
	5.88	5.04	3.72	5.94	20	27.5862	64.8649	40	0.57	0.23	0.31	0.52
	3.84	5.58	3.06	6.06	42.8571	42.8571	86.8421	14.2857	0.31	0.65	0.25	0.95
	5.04	4.68	5.04	1.92	14.2857	0	28.5714	96.4286	0.28	0.8	0.78	0.05
	5.28	5.1	5.4	2.64	18.1818	89.2857	43.75	100	0.24	0.35	0.29	0.37
	7.14	8.22	3.78	5.76	12.5	0	58.3333	7.14286	0.33	0.7	0.32	0.57
	5.58	7.68	2.82	4.32	42.3077	6.25	100	55.5556	0.55	0.73	0.44	0.79
	6.24	5.22	5.76	4.86	90.9091	100	11.1111	38.8889	0.04	0.38	0.65	0.03
	5.34	5.16	5.52	4.56	42.8571	18.5185	43.75	50	0.5	0.33	0.24	0.43
	5.22	4.08	2.52	2.58	39.2857	9.09091	82.3529	78.7879	0.32	0.24	0.16	0.09
	6.54	6.48	3.54	3.72	6.66667	7.69231	51.282	40	0.45	0.4	0.18	0.58
	6.24	1.8	1.86	5.16	25	40	91.8919	25	0.27	0.54	0.14	0.14
	6.84	6.42	8.82	3.06	15	96.6667	16.6667	60	0.55	0.37	0.85	0.36
	4.5	7.68	5.1	3.18	23.0769	50	10	44.4444	0.29	0.23	0.33	0.91
	1.68	1.26	6.48	6.42	76.6667	31.8182	27.7778	25	0.21	0.16	0.24	0.68
	4.32	5.1	4.44	5.04	65.5172	20	33.3333	20	0.39	0.21	0.45	0.94
	4.8	7.2	8.04	5.16	86.9565	60	21.0526	33.3333	0.02	0.4	0.49	0.55
	7.08	6.6	4.5	4.74	42.8571	66.6667	16.6667	71.4286	0.22	0.25	0.45	0.25
	6.36	6.06	6.06	6.96	81.8182	30	21.4286	9.09091	0.43	0.35	0.3	0.41
	6.42	1.38	3.06	2.1	53.5714	0	72.4138	86.6667	0.19	0.89	0.16	0.36
	6.72	3.78	3.3	5.04	46.1538	16.6667	85	33.3333	0.41	0.66	0.1	0.66
	3.48	5.4	4.38	5.04	60	66.6667	20	16.6667	0.27	0.92	0.69	0.23
	3.54	6.42	2.76	1.56	26.6667	32.1429	60.8696	92	0.47	0.33	0.07	0.28
	2.46	3	3.78	3.84	32	26.6667	50	65	0.36	0.32	0.44	0.22
	4.92	3.3	3.66	5.1	53.5714	45.8333	66.6667	9.09091	0.14	0.37	0.79	0.77
	2.82	4.38	4.56	3.66	41.3793	66.6667	40.625	55	0.38	0.21	0.51	0.51
	4.08	5.22	6.24	5.16	12.5	32	20	33.3333	0.25	0.34	0.3	0.44
	4.08	6.36	2.16	4.56	29.1667	30	77.7778	60.8696	0.33	0.18	0.32	0.4
	3.78	2.52	3.36	4.74	14.8148	28.5714	57.1429	66.6667	0.3	0.58	0.47	0.44
	5.94	4.92	4.74	1.74	7.14286	100	50	100	0.22	0.66	0.42	0.37
	5.7	5.52	6.84	5.04	30.7692	25	37.5	44.4444	0.2	0.32	0.61	0.83
	4.8	3.54	2.7	0.66	22.2222	15.3846	83.3333	100	0.52	0.54	0.43	0.16
	4.74	2.94	3.06	0.72	11.1111	37.5	57.1429	100	0.73	0.3	0.5	0.15
	7.14	5.16	2.22	2.4	33.3333	57.1429	87.5	100	0.42	0.62	0.13	0.12
	5.28	5.1	4.86	3.54	16.6667	41.6667	54.5455	63.1579	0.45	0.56	0.49	0.08
	7.02	4.5	8.4	4.74	16.6667	54.5455	29.4118	50	0.33	0.8	0.39	0.65
	6.66	2.76	13.26	4.2	21.4286	38.4615	0	47.3684	0.31	0.37	0.7	0.71
	5.64	4.32	5.58	2.52	17.6471	33.3333	45.4545	81.8182	0.19	0.46	0.67	0.37
	6.42	6	4.74	4.32	64.2857	93.3333	33.3333	40	0.19	0.36	0.49	0.63
	7.08	3.78	6.72	2.04	0	14.2857	15.3846	100	0.49	0.71	0.26	0.25
	4.62	3.54	9.06	2.1	55	100	9.09091	95	0.2	0.53	0.32	0.12
	7.2	4.44	3.24	1.68	46.1538	63.1579	72.7273	94.4444	0.53	0.56	0.49	0.19
	6.06	4.86	8.28	5.16	31.25	53.3333	18.1818	44.4444	0.5	0.47	0.76	0.48
	9.9	4.08	5.22	5.58	13.0435	56.25	36.8421	27.7778	0.12	0.59	0.31	0.51
	6.9	4.2	4.08	6.18	16.6667	100	48.2759	23.5294	0.36	0.6	0.18	0.73
	3.48	1.8	7.74	3.6	76.1905	57.1429	5.88235	41.1765	0.34	0.29	0.22	0.44
	6.78	5.52	7.5	7.26	58.6207	41.6667	23.5294	20	0.26	0.28	0.23	0.41
	4.68	1.5	3.6	4.68	63.6364	63.6364	62.963	30.7692	0.51	0.22	0.49	0.59
	4.32	4.92	6	5.7	36.3636	52.3809	0	42.8571	0.27	0.61	0.69	0.55
	5.22	3.66	3.6	1.92	69.2308	10	63.6364	88.8889	0.47	0.52	0.23	0.19
	6.96	3.9	3.96	6.42	22.2222	51.8518	57.1429	16.6667	0.38	0.64	0.37	0.68
	7.56	2.34	3.18	7.14	0	4.54545	69.5652	20	0.45	0.32	0.25	0.7
	2.88	4.5	7.5	4.26	0	0	25	30	0.82	0.39	0.69	0.54
	3.78	5.16	3.72	3.36	40.7407	0	25	50	0.49	0.49	0.7	0.77
	3.06	3.42	3.42	5.94	14.2857	50	57.5	25	0.44	0.83	0.12	0.84
	5.34	4.44	4.2	4.14	30	61.9048	48	40	0.52	0.17	0.4	0.09
	3.12	8.4	5.94	4.92	29.6296	93.3333	13.3333	33.3333	0.08	0.35	0.31	0.7
	5.34	4.38	6.36	9.18	29.4118	58.3333	0	0	0.52	0.2	0.89	0.79
	7.32	6.36	7.44	5.22	85.1852	62.069	0	0	0.12	0.35	0.9	0.75
	8.88	7.14	6.72	4.44	0	85.7143	0	55.5556	0.34	0.05	0.76	0.65
	5.1	6.66	5.7	4.14	6.66667	92.8571	40	50	0.52	0.76	0.09	0.9
	5.7	5.1	1.92	7.74	21.7391	86.6667	90	0	0.32	0.44	0.08	0.65
	6.36	3.54	8.16	1.98	17.6471	27.7778	27.2727	87.5	0.27	0.17	0.67	0.51
	5.22	2.1	3	1.92	0	20.6897	42.8571	80	0.47	0.48	0.34	0.14
	6.72	3.78	3.42	0.84	54.5455	0	82.0513	100	0.58	0.85	0.3	0.21
	2.04	3.12	2.64	3.18	6.25	0	73.5294	50	0.66	0.61	0.56	0.53
	6.78	4.68	2.88		20	0	71.4286		0.56	0.29	0.21
	7.2	1.38	2.4		0	40.7407	80		0.21	0.22	0.42
	5.1	2.7	3.78		0	42.8571	62.5		0.48	0.28	0.11
	6.42	4.68	1.62		25	16.6667	90		0.34	0.3	0.25
	6.84	6.3	2.22		33.3333	33.3333	86.4865		0.17	0.39	0.07
	4.92	6.48	5.16		8.33333	37.5	30.7692		0.56	0.21	0.4
	7.5	5.28	6.18		9.52381	0	7.69231		0.07	0.44	0.43
	6.6	6.96	4.14		12.5	16.6667	16.6667		0.76	0.91	0.54
	8.34	4.56	3.96		33.3333	16.6667	65.7895		0.55	0.42	0.13
	6.12	6.12	5.46		0	0	33.3333		0.46	0.78	0.36
	4.8	6.42	2.1		6.25	40	92.1053		0.13	0.99	0.12
	5.52	5.4	4.26		28.5714	27.2727	38.4615		0.24	0.48	0.09
	5.34	4.44	3		18.75	20	76.4706		0.11	0.31	0.2
	7.8	7.32	4.56		33.3333	25	33.3333		0.6	0.73	0.88
	6.6	6.3	3.3		62.5	0	50		0.53	0.69	0.3
	4.74	6.24	2.82		9.09091	16.6667	82.0513		0.26	0.62	0.23
	7.92	6.72	5.7		6.66667	22.2222	22.2222		0.11	0.76	0.32
	6.66	3.84	4.86		7.14286	71.4286	50		0.56	0.3	0.54
	5.7	5.34	4.92		10	18.5185	16.6667		0.74	0.39	0.24
	6.9	6.36	5.52		57.1429	0	42.8571		0.42	0.37	0.59
	7.92	4.98	7.5		62.5	33.3333	0		0.4	0.45	0.95
	4.62	7.26	3.6		27.2727	0	70		0.17	0.88	0.22
	6.48	5.52	1.62		10	25	92.1053		0.71	0.97	0.12
	8.1	4.5	3.72		33.3333	23.0769	30.7692		0.5	0.29	0.29
	6.6	3.18	4.32		33.3333	30.7692	64.1026		0.47	0.66	0.08
	7.08	5.64	2.88		33.3333	0	66.6667		0.74	0.56	0.22
	5.16	8.34	3.18		21.4286	40.9091	70.5882		0.56	0.2	0.22
	5.04	4.5	3.54		77.7778	100	66.6667		0.43	0.45	0.42
	5.88	5.1	3.72		20	25	56.25		0.42	0.38	0.21
	6.24	4.44	2.7		7.69231	0	74.2857		0.56	0.29	0.17
	5.52	6.78	5.4		61.1111	16.6667	40		0.27	0.84	0.18
	5.4	5.64	3.18		11.1111	8	64.7059		0.46	0.03	0.13
	6.78	8.34	6.06		0	77.7778	32.1429		0.19	0.63	0.36
	7.14	3.96	5.1		38.4615	0	17.6471		0.18	0.31	0.5
	2.04	1.14	6		11.1111	42.8571	30		0.73	0.66	0.49
	7.08	5.88	4.26		41.1765	16.6667	33.3333		0.57	0.8	0.14
	9.78	7.8	3.54		10.5263	20	62.1622		0.47	0.64	0.25
	4.74	7.5	5.76		0	0	40		0.47	0.93	0.05
	5.7	6.84	4.62		22.2222	20	62.5		0.33	0.09	0.77
	6.24	2.88	2.82		15	4.34783	83.3333		0.34	0.23	0.35
	4.56	10.14	6.24		9.09091	44.4444	33.3333		0.47	0.51	0.13
	7.08	3.3	5.46		35	37.5	0		0.5	0.55	0.29
	5.28	5.82	4.56		70	0	27.2727		0.43	0.57	0.26
	8.64	5.82	4.26		20	0	28.5714		0.38	0.59	0.71
	7.5	18.06	5.58		50	31.25	26.6667		0.19	0.42	0.16
	7.44	5.34	4.62		37.5	0	52.9412		0.39	0.44	0.49
	7.26	7.2	5.88		21.0526	0	28.5714		0.16	0.86	0.49
	7.44	5.34	3.96		33.3333	37.5	66.6667		0.66	0.61	0.26
	5.88	4.44	4.44		18.75	11.1111	35.4839		0.44	0.27	0.2
	2.82	9.06	2.52		50	75	57.1429		0.4	0.5	0.28
	5.58	7.2	2.58		25	38.0952	88		0.47	0.21	0.18
	4.74	6.24	2.22		0	20	100		0.39	0.75	0.22
	4.08	6.3	5.4		53.8462	100	25		0.34	0.62	0.92
	7.2	9.06	4.08		7.69231	0	42.8571		0.35	0.95	0.88
	5.94	5.34	7.44		28.5714	14.2857	10		0.56	0.58	0.4
	5.7	8.1	4.32		9.09091	14.2857	28.5714		0.38	0.61	0.56
	4.2	4.14	3.42		13.3333	12.5	70		0.19	0.36	0.33
	5.22	4.86	4.32		6.25	21.4286	51.3513		0.54	0.53	0.17
	8.4	6.12	8.1		31.25	30	16.6667		0.45	0.43	0.84
	5.04	1.62	3.48		46.1538	19.0476	50		0.33	0.55	0.42
	7.74	10.14	2.28		0	75	75		0.35	0.44	0.31
	6.18	6.18	4.26		35.7143	28.5714	66.6667		0.43	0.41	0.3
	6.6	8.04	6.06		35.2941	0	35.7143		0.28	0.16	0.5
	6.84	5.82	3.12		25	19.0476	71.4286		0.25	0.33	0.16
	8.28	5.76	2.46		0	20	80		0.68	0.25	0.09
	4.56	5.22	1.8		6.66667	0	92.3077		0.41	0.67	0.57
	4.38	5.16	1.5		21.4286	11.1111	90		0.23	0.35	0.11
	6.12	2.22	5.58		33.3333	40	57.1429		0.59	0.21	0.83
	4.8	5.04	2.64		50	25	86.9565		0.4	0.73	0.45
	5.94	8.46	2.22		28.5714	0	66.6667		0.34	0.66	0.13
	5.4	7.38	3.54		26.6667	16.6667	57.8947		0.73	0.35	0.13
	9.18	7.02	3.84		10	0	52.5		0.65	0.47	0.23
	6.12	5.1	4.86		18.1818	0	40		0.82	0.18	0.58
	6.72	8.04	4.44		69.2308	0	59.0909		0.54	0.72	0.28
	5.28	4.68	2.58		28.5714	14.2857	87.5		0.47	0.5	0.22
	5.46	5.4	3.06		54.5455	25	61.7647		0.25	0.43	0.07
	6.66	6.54	3.18		38.4615	73.6842	73.3333		0.29	0.38	0.18
	7.14	5.64	2.7		66.6667	45	80		0.41	0.4	0.22
	8.28	7.92	4.8		0	14.2857	42.8571		0.47	0.84	0.29
	4.98	9.72	8.94		0	100	0		0.33	0.32	0.55
	3.54	5.34	6.54		78.5714	12.5	12.5		0.65	0.15	0.33
	5.22	6.96	3.12		0	54.5455	63.6364		0.52	0.58	0.22
	4.38	4.44	2.88		50	53.8462	72.7273		0.55	0.18	0.2
	4.56	4.08	3.06		10	0	75		0.61	0.16	0.35
	3.54	5.22	5.28		8.33333	0	33.3333		0.43	0.3	0.6
	7.74	7.74	2.4		69.2308	63.6364	78.3784		0.18	0.73	0.14
	7.98	0.9	3.72		7.69231	33.3333	37.5		0.09	0.61	0.17
	2.28	4.26	5.4		69.2308	21.4286	37.5		0.56	0.56	0.7
	7.68	2.64	3		72.7273	11.1111	71.0526		0.69	0.18	0.22
	3.42	4.5	3		41.6667	66.6667	70		0.32	0.47	0.14
	6	7.44	4.2		0	25	63.1579		0.19	0.59	0.39
	7.44	7.8	4.74		40	41.1765	28.5714		0.5	0.53	0.51
	2.94	3.3	2.58		41.6667	0	78.9474		0.36	0.86	0.12
	8.88	4.08	2.7		0	100	72.7273		0.7	0.52	0.14
	3.06	5.7	3.36		0	0	68.9655		0.32	0.76	0.19
	4.08	7.5	5.16		18.1818	52.9412	12.5		0.52	0.5	0.46
	4.14	3.18	3.24		0	11.1111	78.5714		0.35	0.59	0.37
	8.88	5.16	3		12.5	0	77.7778		0.34	0.09	0.24
	6.36	5.7	4.08		77.7778	0	40		0.05	0.75	0.25
	4.08	11.88	4.5		22.2222	25	33.3333		0.68	0.91	0.84
	7.44	1.14	5.1		41.6667	40	12.5		0.37	0.7	0.75
	9.96	6.72	3.06		27.2727	60	77.7778		0.36	0.62	0.43
	7.02	4.2	2.22		0	100	75		0.42	0.28	0.45
	7.26	7.8	5.34		57.1429	18.75	33.3333		0.4	0.38	0.32
	8.04	7.86	4.02		18.1818	31.25	60		0.66	0.39	0.22
	3	6.78	2.94		9.09091	100	83.3333		0.59	0.11	0.4
	4.14	6.06	2.1		50	40	66.6667		0.2	0.38	0.45
	4.2	6	2.76		44.4444	6.66667	80		0.53	0.7	0.19
	5.88	4.14	4.92		28.5714	0	50		0.7	0.13	0.42
	6.06	0.9	4.68		11.1111	50	66.6667		0.49	0.55	0.68
	3.36	5.58	4.92		66.6667	0	16.6667		0.37	0.45	0.36
	6	5.52	4.68		20	71.4286			0.47	0.5	0.23
	7.62	0.6	4.68		28.5714	0			0.76	0.84	0.09
	4.44	3.9	6.06		44.4444	46.6667			0.46	0.48	0.16
	6.78	8.46	4.68		30	0			0.38	0.46	0.54
	4.08	6.54	5.94		33.3333	77.7778			0.33	0.45	0.25
	7.26	6.6	5.58			7.14286				0.54	0.53
	3.84	7.02	4.74			0				0.95	0.53
	7.74	2.94	6.48			0				0.75	0.34
	5.1	6.78	3.06			20				0.51	0.75
	4.38	4.32	5.46			28.5714				0.58	0.28
	6.24	8.94	3.36			42.8571				0.81	0.55
	6.3	3	5.22			40				0.45	0.18
		7.74	4.62			0				0.37	0.26
		5.82	1.5			0				0.67	0.01
		7.2	2.34			14.2857				0.71	0.16
		5.22	3.24			12.5				0.61	0.35
		6	6.18			0				0.58	0.38
		4.8	7.02			11.1111				0.82	0.07
		4.8	6.36			12.5				0.61	0.71
		6.36	3.3			18.1818				0.14	0.16
		10.14	4.02			27.2727				0.46	0.2
		5.16	6.36			70				0.16	0.55
		6.84	3.06			0				0.85	0.49
		6.06	2.88			60				0.82	0.35
		4.98	5.76			0				0.7	0.44
		7.32	5.1			14.2857				0.56	0.71
		8.4	4.44			12.5				0.87	0.6
		5.7	2.82			25				0.43	0.29
		3.3	7.44			0				0.61	0.9
		7.02	3.54			50				0.29	0.41
		2.52	4.92			71.4286				0.47	0.41
		12	9.18			83.3333				0.62	0.77
		6.18	6.66			22.2222				0.73	0.51
		6.24	3.72			33.3333				0.95	0.21
		7.74	3.54			50				0.83	0.48
		9.6	3.9			33.3333				0.92	0.51
		4.68	4.26			0				0.62	0.63
		4.08	9.18			33.3333				0.59	0.92
		2.52	2.82			9.09091				0.19	0.45
		6.18	4.14			50				0.59	0.37
		3.6	6.24			20				0.35	0.81
		3.48	3.66			100				0.36	0.54
		5.16	6.6			100				0.22	0.64
		6.48	5.7			0				0.89	0.59
		3.66	4.86			57.1429				0.39	0.31
		8.34	6.18			100				0.18	0.36
		4.86	2.34			0				0.37	0.35
		4.86	3.9			0				0.15	0.3
		1.2	4.44			44.4444				0.73	0.27
		0.9	5.34			22.2222				0.31	0.1
		4.68	4.14			25				0.84	0.22
		3.3	4.74			0				0.5	0.68
		0.66	3			14.2857				0.7	0.21
		7.62	7.92			33.3333				0.55	0.56
		4.98	3.18			0				0.72	0.13
		4.26	4.68			100				0.09	0.3
		4.8	5.34			50				0.66	0.1
		6.18	2.82			0				0.61	0.09
		5.46	2.52			0				0.81	0.16
		5.7	5.88			0				0.84	0.43
		6.96	3.06			33.3333				0.84	0.36
		6.66	5.04							0.94	0.27
		0.54	4.68							0.58	0.44
		8.76	1.8							0.79	0.06
		10.44	5.82							0.42	0.23
		10.02	3.3							0.48	0.15
		6.12	2.52							0.78	0.26
		4.62	4.08							0.92	0.38
		7.8	7.32							0.75	0.33
		7.14	7.14							0.21	0.75
		4.38	1.8							0.65	0.09
		8.76	8.7							0.84	0.66
		12.12	5.1							0.94	0.23
		15.24	6.42							0.75	0.37
		7.98	3.24							0.69	0.28
		7.68	7.56							0.55	0.75
		1.62	4.14							0.54	0.2
		3.54	4.86							0.81	0.52
		5.7	7.62							0.85	0.81
		4.74	4.02							0.83	0.37
		5.82	3.18							0.6	0.6
		4.86	7.92							0.65	0.89
		6.6	6.72							0.23	0.47
		5.76	3.66							0.61	0.03
		0.84	3.78							0.84	0.28
		4.8	4.2							0.71	0.11
		2.28	8.64							0.87	0.66
		6.48	3.72							0.55	0.23
		8.58	6.84							0.98	0.79
		0.6	8.4								0.44
		0.84	2.16								0.28
		2.76	3.42								0.49
		6.72	2.4								0.35
		4.68	3								0.32
		9.9	6.78								0.44
		6.6	4.86								0.17
			4.74								0.59
			7.14								0.67
			3.18								0.4
			2.52								0.25
			2.94								0.23
			5.82								0.59
			7.08								0.76
			5.88								0.28
			2.7								0.23
			3.84								0.38
			5.04								0.85
			5.16								0.23
			3.24								0.3
			5.82								0.22
			5.76								0.44
			2.34								0.12
			3.06								0.66
			3.48								0.45
			3.18								0.69
			5.76								0.62
			4.32								0.26
			6.72								0.55
			3.9								0.1
			2.46								0.38
			4.26								0.08
			2.58								0.27
			6.06								0.31
			5.28								0.34
			5.88								0.15
			4.68								0.43
			2.46								0.43
			4.68								0.14
			5.4								0.65
			3.12								0.38
			5.46								0.04
			3.3								0.22
			3.42								0.28
			2.34								0.44
			2.7								0.25
			4.44								0.22
			7.5								0.66
			5.64								0.09
			4.08								0.3
			6.48								0.54
			2.22								0.48
			5.82								0.18
			2.22								0.37
			3.36								0.48
			7.98								0.69
			8.94								0.37
			2.28								0.24
			7.44								0.54
			1.98								0.11
			4.98								0.12
			5.28								0.1
			4.14								0.1
			4.38								0.37
			2.22								0.88
			4.08								0.2
			3.3								0.12
			3.42								0.42
			7.14								0.45
			4.92								0.41
			6.66								0.11
			2.82								0.2
			16.08								0.99
			8.22								0.61
			3.6								0.32
			4.74								0.85
			5.46								0.43
			4.62								0.4
			2.04								0.63
			3.9								0.27
			6.6								0.38
			4.2								0.2
			4.68								0.34
			7.08								0.53
			2.94								0.15
			5.64								0.59
			5.88								0.2
			8.04								0.68
			5.7								0.96
			5.52								0.49
			3.06								0.36
			5.88								0.29
			5.88								0.7
			8.58								0.56
			5.88								0.46
			3.42								0.34
			4.62								0.72
			3.72								0.25
			4.8								0.51
			6.18								0.41
			3.96								0.32
			5.22								0.62
			3.9								0.46
			3								0.44
			4.32								0.6
			3.84								0.76
			6.24								0.23
			6								0.48
			2.64								0.45
			3								0.64
			7.32								0.36
			2.28								0.13
			5.22								0.3
			2.04								0.26
			4.86								0.7
			7.92								0.17
			4.38								0.19
			8.64								0.64
			3.96								0.19
			3.72								0.38
			8.46								0.72
			4.38								0.21
			2.94								0.23
			5.28								0.71
			4.68								0.31
			3.18								0.25
			7.8								0.86
			4.56								0.54
			3.54								0.45
			2.64								0.15
			7.74								0.58
			9.24								0.76
			6.66								0.77
			2.34								0.13
			4.86								0.18
			5.76								0.53
			4.92								0.41
			5.76								0.09
			3.72								0.12
			2.58								0.57
			5.76								0.33
			4.2								0.19
			5.22								0.27
			8.04								0.29
			2.52								0.33
			2.58								0.31
			6								0.23
			3.9								0.59
			5.34								0.49
			6.18								0.2
			5.58								0.34
			2.1								0.02
			6								0.21
			6.42								0.51
			2.52								0.2
			3.24								0.27
			5.34								0.2
			2.22								0.09
			7.56								0.77
			2.34								0.35
			6.6								0.8
			3.48								0.59
			7.74								0.47
			2.28								0.18
			8.04								0.31
			2.28								0.54
			3.24								0.07
			2.88								0.33
			3.42								0.14
			4.74								0.45
			3.18								0.48
			6.3								0.25
			1.98								0.31
			10.2								0.29
			4.62								0.36
			6.3								0.53
			4.5								0.28
			5.76								0.26
			9.24								0.47
			3.66								0.37
			2.64								0.26
			8.88								0.68
			4.26								0.36
			5.52								0.27
			3.96								0.61
			0.72								0.41
			7.8								0.21
			4.56								0.25
			6.96								0.45
			6.78								0.1
			12.18								0.28
			3.66								0.2
			2.82								0.48
			3.72								0.56
			3.54								0.57
			6.6								0.41
			4.5								0.34
			6.24								0.59
			3.06								0.27
			2.76								0.32
			8.1								0.14
			7.86								0.69
			2.1								0.09
			3.36								0.31
			1.14								0.18
			3.24								0.3
			4.74								0.71
			2.88								0.28
			5.58								0.29
			6.18								0.91
			6.66								0.41
			4.2								0.06
			4.86								0.46
			9.3								0.47
			3.66								0.51
			3.96								0.5
			6								0.28
			4.68								0.5
			6								0.42
			6.36								0.36
			8.04								0.62
			7.32								0.56
			6.12								0.22
			3.66								0.24
			6.24								0.55
			3.42								0.78
			7.74								0.63
			1.98								0.2
			2.4								0.28
			4.86								0.74
			2.82								0.17
			5.22								0.48
			6.6								0.37
			3.18								0.77
			4.2								0.63
			2.64								0.17
			1.8								0.32
			5.34								0.49
			5.7								0.91
			3								0.34
			3.66								0.4
			3								0.17
			1.8								0.13
			3.66								0.52
			3.18								0.45
			2.16								0.13
			4.02								0.19
			6.24								0.63
			4.92								0.15
			1.86								0.13
			4.14								0.87
			2.28								0.58
			3.9								0.05
			4.26								0.39
			4.74								0.52
			4.26								0.39
			9.96								0.84
			7.86								0.91
			2.28								0.29
			6.48								0.88
			1.44								0.08
			4.5								0.31
			2.46								0.3
			3.12								0.36
			4.2								0.3
			3.9								0.56
			6.96								0.46
			5.94								0.8
			3.42								0.17
			5.46								0.66
			3.36								0.11
			3.54								0.12
			2.94								0.16
			6.24								0.31
			4.26								0.6
			2.46								0.29
			4.02								0.25
			6.72								0.53
			6.12								0.67
			3.12								0.56
			6.84								0.8
			4.26								0.65
			6.84								0.56
			4.92								0.81
			3.84								0.55
			4.92								0.33
			2.46								0.48
			8.46								0.81
			4.86								0.38
			9.84								0.82
			8.28								0.55
			3.84								0.4
			5.58								0.68
			1.86								0.34
			4.26								0.79
			5.82								0.56
			7.02								0.85
			7.5								0.67
			3.54								0.4
			4.62								0.51
			4.38								0.17
			5.64								0.26
			4.98								0.33
			9.54								0.69
			7.92								0.57
			7.38								0.66
			4.68								0.75
			4.92								0.05
			5.7								0.72
			4.8								0.65
			2.76								0.48
			1.74								0.17
			2.28								0.27
			3.54								0.2
			5.94								0.91
			6.24								0.79
			3.48								0.62
			7.26								0.06
			4.5								0.33
			5.88								0.15
			9.66								0.85
			2.94								0.17
			6.48								0.57
			7.56								0.63
			9.84								0.98
			5.52								0.41
			3.36								0.39
			1.32								0.18
			3.96								0.47
			6.24								0.72
			7.8								0.87
			4.92								0.63
			3.12								0.13
			3.42								0.22
			3.36								0.19
			8.82								0.83
			5.16								0.19
			2.34								0.14
			6.54								0.34
			4.44								0.53
			6.48								0.27
			6.78								0.37
			5.76								0.29
			5.52								0.58
			4.32								0.58
			3.42								0.12
			0.66								0.75
			3								0.43
			4.14								0.19
			4.56								0.24
			1.56								0.09
			4.32								0.51
			5.88								0.42
			5.7								0.6
			5.88								0.22
			6								0.94
			3.3								0.21
			2.52								0.01
			4.14								0.41
			3.18								0.23
			6.96								0.55
			11.16								0.65
			6.42								0.18
			4.8								0.29
			2.22								0.7
			7.32								0.56
			6.12								0.55
			4.08								0.24
			2.94								0.41
			1.62								0.05
			3.54								0.15
			4.74								0.21
			1.08								0.13
			6								0.36
			5.1								0.2
			4.02								0.16
			4.38								0.46
			5.88								0.54
			1.98								0.08
			5.58								0.61
			3.66								0.55
			3.84								0.16
			3.12								0.1
			3.72								0.52
			3.36								0.36
			5.28								0.77
			2.82								0.27
			5.22								0.47
			4.26								0.44
			2.4								0.07
			8.58								0.63
			7.2								0.36
			4.38								0.43
			4.68								0.34
			4.62								0.67
			6.3								0.39
			4.08								0.24
			4.08								0.07
			7.32								0.59
			9.36								0.77
			6.12								0.44
			6.9								0.26
			5.7								0.3
			6.42								0.71
			2.76								0.29
			5.58								0.35
			4.86								0.87
			1.74								0.15
			5.52								0.65
			6.06								0.49
			5.22								0.25
			5.4								0.36
			2.94								0.22
			3.9								0.57
			5.22								0.1
			7.5								0.17
			4.44								0.6
			4.62								0.47
			3.9								0.24
			2.34								0.08
			5.4								0.45
			3.72								0.23
			3.3								0.48
			2.52								0.32
			5.04								0.48
			8.7								0.62
			3.48								0.36
			4.02								0.35
			5.82								0.78
			2.1								0.38
			4.92								0.3
			3.18								0.62
			1.56								0.19
			7.38								0.73
			5.7								0.8
			2.1								0.18
			7.98								0.89
			3.3								0.43
			6.36								0.43
			7.74								0.73
			3.06								0.49
			8.52								0.8
			3.42								0.87
			5.46								0.03
			0.96								0.14
			3.6								0.19
			1.08								0.5
			3.54								0.49
			4.68								0.47
			4.8								0.57
			4.8								0.48
			7.98								0.76
			5.04								0.63
			6.54								0.7
			5.7								0.65
			3.06								0.07
			3.06								0.48
			5.58								0.57
			3.18								0.32
			5.58								0.45
			2.34								0.38
			6.54								0.31
			2.34								0.71
			7.26								0.56
			4.44								0.23
			2.1								0.25
			5.46								0.41
			2.22								0.1
			3.9								0.26
			7.2								0.78
			4.56								0.77
			4.32								0.5
			3.06								0.8
			4.62								0.62
			5.76								0.1
			5.1								0.2
			2.76								0.42
			5.4								0.56
			2.7								0.35
			5.28								0.29
			2.34								0.3
			1.26								0.13
			3.36								0.39
			4.68								0.29
			2.7								0.24
			3.6								0.14
			2.82								0.46
			3.3								0.28
			3.24								0.46
			5.04								0.2
			7.2								0.81
			7.32								0.68
			6.78								0.52
			6.36								0.43
			6.48								0.6
			4.56								0.61
			5.28								0.25
			3.78								0.51
			4.68								0.55
			6.84								0.34
			3.3								0.15
			8.1								0.21
			3.48								0.62
			7.38								0.53
			3.48								0.88
			4.38								0.14
			5.94								0.72
			4.32								0.31
			1.98								0.27
			3.9								0.17
			5.46								0.54
			4.92								0.63
			5.16								0.7
			4.98								0.4
			15								0.83
			4.5								0.65
			3.78								0.35
			3.36								0.34
			3.96								0.35
			5.46								0.15
			3.18								0.01
			8.94								0.9
			2.46								0.22
			3.48								0.6
			7.62								0.17
			3.66								0.25
			4.14								0.29
			3.06								0.33
			2.4								0.4
			3								0.52
			5.04								0.41
			3.48								0.25
			5.7								0.5
			5.34								0.88
			5.1								0.5
			6.3								0.63
			12.42								0.89
			8.46								0.85
			2.16								0.57
			3.36								0.5
			4.08								0.47
			7.86								0.54
			5.94								0.41
			4.38								0.28
			7.2								0.4
			6.18								0.46
			3.18								0.38
			3.42								0.21
			4.62								0.35
			3.48								0.23
			4.08								0.25
			2.04								0.24
			9.42								0.8
			4.26								0.59
			1.74								0.26
			5.04								0.35
			3								0.11
			2.64								0.47
			3.36								0.28
			1.32								0.52
			2.46								0.39
			4.44								0.41
			2.52								0.6
			2.76								0.58
			5.76								0.7
			5.46								0.59
			8.28								0.37
			2.76								0.2
			4.5								0.33
			3.06								0.21
			3.96								0.2
			4.74								0.25
			8.58								0.32
			4.44								0.34
			5.34								0.34
			5.16								0.27
			5.94								0.7
			7.26								0.25
			2.7								0.32
			1.8								0.16
			4.74								0.32
			2.22								0.42
			4.32								0.2
			3.96								0.38
			5.34								0.61
			1.86								0.25
			5.4								0.58
			2.76								0.32
			6.72								0.49
			9.3								0.36
			8.76								0.8
			9.06								0.35
			8.1								0.23
			5.64								0.68
			6.54								0.45
			3.06								0.05
			4.8								0.41
			6.78								0.61
			7.38								0.61
			6.9								0.51
			5.22								0.32
			3.36								0.4
			3.96								0.36
			4.8								0.12
			2.46								0.38
			3.12								0.2
			7.08								0.51
			3.84								0.49
			6.9								0.67
			6.3								0.61
			3.12								0.55
			3.18								0.4
			3.36								0.2
			2.16								0.61
			2.16								0.06
			5.22								0.47
			2.1								0.23
			5.94								0.31
			3.42								0.76
			4.98								0.65
			4.26								0.48
			5.34								0.68
			7.98								0.61
			6								0.71
			5.76								0.87
			2.76								0.41
			7.08								0.64
			6.42								0.45
			5.64								0.2
			2.22								0.47
			4.38								0.58
			6.6								0.91
			5.82								0.68
			6								0.61
			3.6								0.32
			4.74								0.22
			6.72								0.37
			6.06								0.68
			4.98								0.34
			3.78								0.38
			5.28								0.74
			2.94								0.15
			8.52								0.64
			6.6								0.22
			4.68								0.14
			2.1								0.39
			7.86								0.38
			3.36								0.39
			4.86								0.05
			2.46								0.56
			4.44								0.67
			7.32								0.77
			3.18								0.6
			2.94								0.26
			4.74								0.55
			3.24								0.54
			4.2								0.35
			7.38								0.75
			5.46								0.7
			7.5								0.9
			4.5								0.3
			3.66								0.19
			4.32								0.34
			6.54								0.77
			2.88								0.86
			4.74								0.57
			6.84								0.23
			3.66								0.32
			5.04								0.29
			3.9								0.29
			5.94								0.36
			5.46								0.22
			6.48								0.69
			2.34								0.31
			1.5								0.4
			7.98								0.83
			5.58								0.21
			7.56								0.58
			7.5								0.25
			3.06								0.84
			3.72								0.2
			3.42								0.26
			1.62								0.18
			5.76								0.06
			4.26								0.58
			4.74								0.69
			4.2								0.67
			3.48								0.42
			4.32								0.57
			5.7								0.8
			3.96								0.8
			4.62								0.47
			2.46								0.39
			2.58								0.68
			11.04								0.59
			8.34								0.57
			2.46								0.5
			4.74								0.45
			2.88								0.65
			2.88								0.23
			4.74								0.79
			7.14								0.42
			4.38								0.51
			4.92								0.68
			4.98								0.48
			4.68								0.32
			5.46								0.51
			7.26								0.74
			5.76								0.38
			5.46								0.66
			5.76								0.22
			6.54								0.73
			2.04								0.17
			10.32								0.94
			4.44								0.45
			4.98								0.75
			6.3								0.15
			12.96								0.94
			6.66								0.67
			9.06								0.76
			5.82								0.74
			9								0.68
			4.38								0.51
			2.04								0.33
			4.2								0.31
			5.4								0.76
			2.16								0.12
			2.88								0.36
			5.46								0.71
			7.86								0.36
			3.06								0.67
			5.16								0.72
			6.18								0.91
			5.7								0.87
			6.96								0.62
			6.84								0.28
			2.34								0.52
			4.14								0.3
			8.76								0.83
			4.68								0.33
			1.5								0.25
			2.94								0.16
			1.44								0.28
			4.02								0.57
			4.5								0.17
			7.56								0.85
			2.82								0.74
			3.12								0.71
			8.88								0.77
			6.48								0.69
			4.86								0.36
			6.36								0.59
			6.12								0.64
			4.26								0.46
			9.72								0.5
			1.56								0.12
			6.78								0.8
			3.42								0.46
			2.7								0.29
			3.72								0.78
			6.3								0.21
			2.04								0.21
			6.42								0.22
			7.02								0.79
			4.92								0.37
			1.14								0.18
			4.44								0.46
			14.64								0.82
			6.3								0.87
			5.34								0.54
			2.28								0.38
			9.12								0.69
			9.66								0.87
			5.52								0.77
			4.02								0.84
			11.28								0.9
			2.82								0.8
			7.14								0.22
			2.04								0.05
			5.94								0.66
			5.76								0.67
			9.48								0.83
			6.36								0.6
			6.96								0.29
			2.46								0.73
			6.24								0.49
			5.22								0.47
			4.92								0.08
			3								0.61
			13.86								0.92
