# Supplementary material for: Inflammation triggers ILC3 patrolling of the intestinal barrier
Source: Nat Immunol. 2022 Aug 23;23(9):1317–23. doi: 10.1038/s41590-022-01284-1 (PMC9477741; doi:10.1038/s41590-022-01284-1)
Supplement: Source Data Extended Data Fig. 5 — Statistical source data. [file 41590_2022_1284_MOESM25_ESM.xlsx]

## Sheet: Ext. Data Fig5
	Ext.D- Fig.5c											Ext.D- Fig.5e
	Speed mean			Arrest Coeff.			Straightness ratio					Speed mean			Arrest Coeff.			Straightness ratio
Time (h)	0	1	2	0	1	2	0	1	2		Time (h)	0	1	2	0	1	2	0	1	2
	3.12	3.36	1.26	50	63.3333	100	0.4	0.04	0.31			6.84	1.38	0.9	55.5556	100	100	0.14	0.16	0.16
	2.1	2.16	1.74	83.3333	88.8889	91.8919	0.31	0.56	0.14			3.84	4.68	4.56	50	38.4615	38.0952	0.56	0.49	0.34
	0.72	3.06	3.78	100	66.6667	36.8421	0.2	0.87	0.66			5.34	1.38	1.8	20	100	87.0968	0.75	0.11	0.57
	3.6	4.14	2.94	46.6667	50	75	0.46	0.71	0.19			5.04	1.44	6.24	60	100	0	0.43	0.21	0.92
	1.74	3.66	0.96	89.4737	56	95	0.44	0.42	0.18			3.36	3.24	2.46	70	75	68.9655	0.1	0.52	0.3
	3.12	3.84	4.02	73.913	38.4615	27.2727	0.46	0.05	0.89			4.08	3.3	3.24	47.0588	57.5758	60	0.1	0.1	0.8
	4.08	3.66	4.86	34.7826	62.5	33.3333	0.3	0.4	0.05			1.68	2.4	2.7	100	81.8182	62.2222	0.16	0.09	0.11
	2.82	2.7	3.12	66.6667	60	75	0.81	0.65	0.8			2.76	2.1	1.26	84	100	97.9167	0.14	0.68	0.13
	2.82	1.5	5.16	78.5714	100	36.8421	0.39	0.82	0.69			2.76	2.88	3	71.4286	72.4138	71.4286	0.25	0.36	0.12
	4.02	3.84	0.96	33.3333	60	96.6667	0.53	0.74	0.07			3.18	3.54	0.78	75	50	100	0.14	0.5	0.16
	2.82	2.58	1.2	66.6667	61.1111	98.3333	0.05	0.39	0.05			1.56	1.32	4.62	96.2963	93.75	23.0769	0.12	0.38	0.6
	2.58	2.16	3.84	85.7143	75	50	0.51	0.59	0.9			1.86	2.1	3.66	100	91.6667	47.9167	0.13	0.29	0.09
	4.32	2.4	0.42	40	68.421	100	0.31	0.44	0.1			3.18	4.74	3.78	58.8235	16.6667	42.4242	0.63	0.04	0.15
	4.32	3.12	5.16	20	46.6667	23.0769	0.6	0.4	0.54			4.68	2.16	1.98	37.037	85.7143	91.6667	0.5	0.65	0.44
	2.94	4.08	0.84	55	50	100	0.36	0.42	0.48			3.18	3.54	4.44	61.1111	57.1429	10	0.26	0.13	0.76
	3.3	4.44	3.84	53.5714	11.1111	33.3333	0.12	0.85	0.87			2.7	2.34	3.36	66.6667	90.9091	42.1053	0.71	0.37	0.09
	4.08	3.48	4.86	50	54.8387	0	0.46	0.39	0.71			3.6	2.46	3.42	60	73.6842	50	0.41	0.63	0.22
	2.58	4.02	2.04	66.6667	52.1739	100	0.73	0.11	0.4			2.7	3	2.34	83.3333	50	80	0.22	0.22	0.68
	2.28	3.6	4.8	79.1667	51.8518	50	0.68	0.38	0.85			2.94	1.68	4.74	75	100	20	0.55	0.54	0.42
	3.6	2.64	1.32	53.8462	70.5882	95.8333	0.38	0.14	0.13			2.52	1.26	1.8	83.3333	100	86.6667	0.19	0.19	0.33
	5.52	3.78	2.28	11.1111	33.3333	87.5	0.6	0.69	0.42			6.78	3.18	3.06	16.6667	63.4146	60.8696	0.9	0.21	0.48
	3.06	3.06	3.3	40	53.8462	64.7059	0.57	0.15	0.63			2.46	0.54	1.8	76.4706	100	80.9524	0.42	0.42	0.4
	1.8	4.38	0.78	85.7143	29.4118	100	0.58	0.4	0.08			4.14	1.02	2.64	33.3333	100	77.2727	0.37	0.11	0.4
	2.28	2.88	2.4	65.5172	69.2308	74.0741	0.63	0.64	0.48			3.06	2.4	1.74	66.6667	74	75	0.15	0.29	0.59
	2.82	3.48	0.84	85.7143	44.4444	100	0.57	0.86	0.16			2.4	2.82	5.16	81.25	61.5385	11.1111	0.46	0.73	0.68
	1.32	1.5	2.88	93.3333	100	72.2222	0.17	0.07	0.27			3.48	3.42	3.84	55.5556	58.3333	33.3333	0.43	0.29	0.86
	2.58	3.36	1.92	57.1429	58.8235	82.3529	0.31	0.64	0.26			3.36	2.28	5.04	64.2857	76	16.6667	0.43	0.32	0.16
	1.2	4.62	2.76	100	25	68.421	0.37	0.48	0.17			3.78	1.86	4.14	47.6191	86	43.3333	0.35	0.23	0.22
	2.28	2.22	2.34	71.4286	77.1429	80.9524	0.22	0.05	0.69			3.66	4.08	2.64	53.8462	60	71.4286	0.32	0.89	0.63
	1.56	3.6	3.18	100	50	61.9048	0.07	0.61	0.7			3.12	2.76	0.96	55.5556	80	92.8571	0.76	0.67	0.29
	1.44	3.6	4.38	100	42.8571	40	0.74	0.67	0.89			3.12	3.72	2.28	66.6667	37.5	75	0.36	0.55	0.52
	2.58	3.96	3.6	75	42.8571	41.6667	0.4	0.68	0.28			3.54	3.18	3.48	78.5714	50	54.5455	0.35	0.75	0.35
	2.1	3.3	5.52	83.3333	56.6667	25	0.31	0.36	0.41			2.22	4.74	4.26	78.9474	37.931	32.1429	0.54	0.17	0.33
	3.42	1.86	0.72	42.8571	66.6667	100	0.59	0.56	0.18			1.8	3.78	2.76	87.5	50	78.125	0.16	0.52	0.34
	2.46	1.74	6	67.8571	100	33.3333	0.22	0.63	0.88			4.32	2.76	2.34	46.1538	75	75	0.1	0.91	0.44
	3.06	4.62	3.6	57.1429	0	55.5556	0.73	0.14	0.49			3.36	3.42	3.48	55.5556	44	40	0.47	0.55	0.68
	2.64	3.84	3.18	60	41.6667	50	0.41	0.11	0.65			2.82	2.16	1.02	50	90.9091	100	0.82	0.29	0.29
	1.5	4.5	1.26	75	22.2222	96.4912	0.73	0.85	0.14			6.18	3	2.82	33.3333	55.5556	55.5556	0.51	0.4	0.87
	3.3	4.38	1.5	50	26.6667	90.625	0.7	0.08	0.47			4.2	2.52	2.46	46.6667	71.4286	75	0.36	0.5	0.44
	3.54	1.8	3.36	46.1538	100	46.1538	0.78	0.08	0.43			3.96	2.58	3.24	64.7059	71.4286	55	0.28	0.84	0.48
	2.46	3.6	3	62.5	52.9412	59.0909	0.83	0.04	0.5			3.6	4.08	0.36	50	41.6667	100	0.69	0.5	0.36
	1.44	3.78	2.58	96.6667	37.5	71.4286	0.36	0.78	0.27			1.5	3.3	3.96	100	52.9412	55	0.7	0.38	0.35
	2.1	3.42	4.44	83.3333	55.8139	36.8421	0.53	0.3	0.8			4.26	1.86	2.04	30.7692	85.7143	83.3333	0.33	0.15	0.04
	2.46	3.72	3.96	80	63.6364	27.2727	0.67	0.17	0.31			3.72	4.26	2.94	45	23.8095	61.1111	0.46	0.53	0.73
	3.06	2.46	4.14	62.069	65.7895	50	0.3	0.28	0.74			3.42	3.42	5.58	66.6667	60	13.3333	0.09	0.67	0.6
	3.42	3.36	4.44	53.3333	68.421	27.2727	0.59	0.11	0.14			2.46	3.3	4.26	81.8182	44.4444	33.3333	0.1	0.71	0.62
	3.42	3.36	3.6	47.8261	70.5882	62.963	0.06	0.75	0.41			3.18	5.28	6.18	100	21.4286	36.3636	0.41	0.56	0.25
	2.34	2.76	3.84	87.5	81.8182	20	0.18	0.36	0.9			3.12	1.62	3.18	55.5556	95.7447	54.5455	0.67	0.17	0.75
	4.5	3.12	1.62	41.6667	50	100	0.78	0.93	0.44			2.82	5.04	3.84	92.3077	0	48.1482	0.33	0.39	0.62
	3.12	2.76	3.12	57.1429	64.2857	52.9412	0.5	0.32	0.51			2.7	1.08	2.7	60	100	64.5161	0.83	0.18	0.26
	3.42	4.92	3.6	41.6667	27.2727	53.3333	0.64	0.24	0.83			2.7	1.32	3.9	77.2727	93.4783	22.2222	0.21	0.33	0.88
	1.92	4.08	4.02	83.3333	27.2727	32.2581	0.48	0.45	0.34			3.12	3.36	1.14	63.6364	61.5385	96	0.29	0.66	0.49
	6.84	3.36	3.06	28.5714	50	54.5455	0.58	0.62	0.79			4.14	0.72	4.2	45.4545	100	18.75	0.09	0.21	0.25
	3.18	3.12	5.88	60.7143	60	37.5	0.38	0.62	0.77			2.64	2.34	3.84	76.1905	77.7778	62.5	0.44	0.23	0.79
	3.06	2.88	3.9	72.7273	57.1429	23.0769	0.74	0.78	0.88			2.76	3.12	4.56	76	56	26.6667	0.15	0.1	0.56
	3.9	3.54	5.7	50	50	12.5	0.7	0.6	0.88			5.88	1.2	4.02	21.4286	100	21.4286	0.14	0.06	0.4
	3.48	1.68	2.4	50	83.3333	90	0.41	0.28	0.23			4.38	1.74	3.84	36.3636	100	23.0769	0.67	0.65	0.7
	1.5	4.8	3.78	89.4737	22.2222	50	0.37	0.71	0.61			4.38	3	2.52	33.3333	64.4444	65	0.63	0.31	0.24
	3.06	2.34	4.62	78.9474	90.9091	33.3333	0.45	0.36	0.57			5.04	4.56	3	40	29.4118	60	0.12	0.44	0.45
	2.04	2.88	3.6	76.9231	62.5	52.7778	0.41	0.79	0.48			6.72	2.52	3.6	28.5714	78.5714	40	0.5	0.28	0.67
	2.82	2.94	5.04	54.5455	60.6061	20	0.67	0.15	0.49			3.48	2.4	3.6	52.9412	68.75	42.8571	0.32	0.79	0.91
	3.36	2.16	2.46	50	71.7949	73.6842	0.33	0.1	0.64			5.22	1.92	6.06	28.5714	92.3077	12.5	0.49	0.29	0.86
	4.2	3.6	2.64	33.3333	33.3333	76.4706	0.6	0.78	0.1			2.16	3.24	3.36	85.7143	61.1111	50	0.35	0.27	0.86
	4.32	2.52	4.5	37.5	64.2857	31.25	0.35	0.66	0.34			4.62	2.52	5.88	40	78.5714	0	0.46	0.51	0.92
	6.18	4.2	3.48	16.6667	36.3636	46.1538	0.89	0.09	0.15			4.5	1.74	1.68	57.1429	100	85.4167	0.26	0.82	0.21
	4.08	4.74	0.6	32	29.0323	100	0.13	0.19	0.01			3.66	5.04	3.9	42.8571	37.5	46.6667	0.89	0.73	0.2
	3.54	0.9	3.12	55.5556	100	44.4444	0.43	0.08	0.63			2.82	4.44	7.26	76.9231	28.5714	0	0.75	0.81	0.79
	4.2	4.14	1.14	38.4615	40	97.6744	0.53	0.42	0.12			3.12	3.3	4.02	62.5	68.2927	30	0.28	0.26	0.79
	3.06	4.14	4.32	72	55.5556	50	0.33	0.74	0.44			3.24	1.8	6.48	62.5	87.8049	0	0.34	0.35	0.67
	3.9	1.86	4.68	47.0588	80	38.0952	0.62	0.32	0.39			3.06	1.98	2.22	57.1429	88.2353	85.2941	0.28	0.3	0.22
	4.44	4.32	2.28	25	30	66.6667	0.61	0.84	0.42			5.16	3.48	4.08	33.3333	48	35.7143	0.8	0.41	0.78
	2.34	4.32	3	86.6667	40	66.6667	0.4	0.51	0.79			3.72	2.82	3.06	42.8571	76.5957	72.9167	0.7	0.08	0.06
	4.62	2.82	4.38	39.1304	62.069	28.5714	0.12	0.26	0.59			1.68	2.64	4.02	100	71.4286	33.3333	0.67	0.15	0.23
	3.54	5.82	2.82	50	0	61.9048	0.47	0.51	0.33			4.68	3.12	3.48	40.9091	76	33.3333	0.35	0.38	0.88
	1.86	3.72	3.84	100	42.8571	75	0.79	0.42	0.86			5.94	3.54	3.9	50	50	50	0.55	0.76	0.49
	2.58	4.56	3.72	76.6667	13.3333	43.4783	0.34	0.73	0.22			2.58	2.64	3.54	66.6667	66.6667	46.6667	0.33	0.9	0.19
	4.2	3.66	5.34	28.5714	50	16.6667	0.5	0.4	0.87			2.76	1.86	4.08	72.7273	100	26.6667	0.29	0.44	0.55
	3	5.34	3.9	61.5385	0	37.5	0.38	0.87	0.65			3.72	2.7	3.42	52.1739	65.7895	37.5	0.18	0.35	0.13
	3.12	4.2	1.38	50	20	82.3529	0.6	0.86	0.22			4.26	3.78	4.56	37.5	48.4849	25	0.4	0.22	0.29
	3	3.72	5.88	63.6364	63.6364	33.3333	0.56	0.78	0.94			4.92	3.24	3.66	38.0952	46.1538	47.3684	0.59	0.25	0.46
	2.22	1.86	0.36	90.9091	100	100	0.43	0.48	0.13			1.2	1.8	5.22	100	89.4737	0	0.15	0.4	0.95
	2.88	1.8	3.84	63.6364	79.1667	56	0.46	0.29	0.48			4.26	4.14	2.46	30.4348	46.1538	72.7273	0.56	0.66	0.49
	3.24	1.98	1.8	47.6191	88.8889	88.8889	0.16	0.55	0.23			4.8	3.72	3.54	23.8095	45.946	60	0.11	0.09	0.58
	2.28	2.7	4.38	87.5	66.6667	14.2857	0.72	0.77	0.9			2.22	3	4.62	78.2609	55.5556	12.5	0.36	0.34	0.59
	0.96	3.24	2.1	100	50	67.6471	0.73	0.27	0.71			1.92	3	5.16	86.9565	81.8182	23.5294	0.08	0.39	0.4
	3.54	1.92	3.6	42.1053	91.6667	56.5217	0.27	0.67	0.54			2.94	1.26	3.6	70	100	59.0909	0.13	0.13	0.75
	4.44	4.08	3.36	26.3158	39.1304	53.5714	0.22	0.3	0.21			5.16	2.94	2.94	27.2727	63.6364	62.5	0.41	0.63	0.56
	3.36	1.92	3.18	51.8518	100	51.5151	0.25	0.47	0.38			2.82	2.52	1.14	71.4286	74.2857	100	0.07	0.21	0.18
	2.58	2.16	4.8	68.421	70.5882	22.5	0.22	0.47	0.06			5.22	3.42	2.34	42.8571	47.0588	79.1667	0.74	0.41	0.32
	4.2	1.92	3.48	21.7391	80	42.8571	0.46	0.83	0.79			4.56	3	1.74	22.2222	62.5	91.6667	0.91	0.74	0.61
	2.52	4.56	3.84	73.6842	33.3333	50	0.14	0.36	0.18			3	2.82	3.3	57.1429	72.093	58.8235	0.82	0.18	0.5
	3.18	3.3	1.38	50	42.8571	100	0.59	0.53	0.03			4.5	3.9	4.02	31.5789	48.1482	41.6667	0.3	0.37	0.38
	3	3.12	4.5	69.2308	71.4286	24.1379	0.16	0.34	0.22			3.18	0.9	3.96	61.1111	100	21.4286	0.27	0.2	0.61
	3.66	3.24	3.78	37.5	71.4286	46.1538	0.42	0.57	0.18			3.18	4.32	3.78	62.5	40.9091	28.5714	0.4	0.43	0.79
	2.58	2.64	3.42	56.25	82.3529	53.8462	0.15	0.3	0.74			3.06	2.46	3.36	62.5	70	66.6667	0.9	0.54	0.48
	3.42	1.86	1.68	56.25	100	84.6154	0.49	0.78	0.39			4.8	2.4	2.76	25	66.6667	75	0.17	0.29	0.48
	3.36	2.34	0.96	33.3333	72.2222	100	0.95	0.17	0.36			4.5	2.94	2.16	45.4545	61.1111	79.1667	0.71	0.57	0.21
	3.66	3.18	2.46	77.7778	72.2222	66.6667	0.54	0.58	0.26			4.56	4.98	3.06	46.1538	28.5714	55	0.48	0.4	0.22
	3.3	2.28	2.88	60	66.6667	66.6667	0.16	0.55	0.89			3.9	2.94	3.96	33.3333	78.2609	52.1739	0.48	0.39	0.4
	2.64	2.7	3.72	66.6667	66.6667	37.5	0.87	0.54	0.7			4.56	3.48	3.96	44.4444	66.6667	37.5	0.3	0.52	0.44
	3.3	4.56	1.74	60	26.6667	92	0.75	0.38	0.51			4.68	2.94	4.5	52.9412	78.9474	40	0.27	0.33	0.5
	3.72	3.42	2.4	50	40	71.4286	0.45	0.5	0.67			3.72	2.94	2.1	42.1053	72.7273	70	0.66	0.35	0.59
	2.7	4.5	1.02	66.6667	53.8462	100	0.46	0.36	0.05			3.78	3.36	2.58	58.8235	54.5455	63.6364	0.13	0.21	0.33
	1.08	1.92	3.84	85.7143	100	52.6316	0.8	0.72	0.5			3	3	4.56	44.4444	70	30.7692	0.38	0.44	0.9
	1.92	4.2	4.92	78.5714	50	33.3333	0.37	0.46	0.33			3.72	3.06	5.1	41.1765	65.3846	23.5294	0.44	0.11	0.7
	2.76	6.3	5.1	61.1111	0	12.5	0.31	0.78	0.91			3.78	3	3.36	53.3333	52	77.7778	0.24	0.14	0.32
	4.2	3.72	0.42	40	71.4286	100	0.78	0.6	0.23			4.14	2.22	4.26	57.1429	66.6667	52.6316	0.7	0.2	0.68
	2.64	4.02	3.9	87.5	36.3636	45	0.5	0.68	0.09			4.14	2.22	5.7	50	77.7778	20	0.13	0.54	0.97
	3.6	2.22	4.32	57.1429	70	50	0.31	0.42	0.36			2.04	4.98	3.54	100	43.4783	45	0.33	0.36	0.75
	2.7	2.58	2.28	60	77.7778	85.7143	0.75	0.4	0.31			1.86	2.28	2.22	83.3333	80.9524	90	0.5	0.22	0.27
	2.7	1.92	1.2	58.3333	100	100	0.36	0.58	0.09			5.76	2.88	4.74	27.2727	80	20	0.68	0.57	0.64
	3.18	4.32	3.36	50	42.8571	75	0.84	0.74	0.25			4.14	3.36	2.28	50	60	86.6667	0.32	0.55	0.72
	3.18	6.84	6.18	68.1818	11.1111	28.5714	0.36	0.8	0.73			5.28	2.52	1.92	28.5714	100	90.9091	0.65	1	0.31
	2.76	2.34	3.42	70	85.7143	56.25	0.82	0.74	0.37			7.98	1.74	4.98	12.5	82.6087	36.8421	0.05	0.11	0.28
	3.3	2.34	2.7	66.6667	66.6667	57.1429	0.39	0.66	0.59			4.08	1.2	3	50	100	45.4545	0.65	0.24	0.86
	3	2.7	2.64	55.5556	62.5	73.3333	0.82	0.38	0.27			3.78	2.4	4.86	55.5556	72.7273	21.0526	0.45	0.62	0.34
	2.7	4.92	4.44	62.5	31.25	14.2857	0.46	0.24	0.74			3.06	5.52	1.44	66.6667	25	100	0.39	0.72	0.59
	5.88	4.2	6.48	28.5714	0	18.1818	0.52	0.44	0.93			1.38	2.46	4.26	93.75	61.9048	30	0.35	0.39	0.88
	4.08	5.1	1.86	37.5	12.5	76.9231	0.58	0.61	0.48			2.82	3.3	3.48	62.5	66.6667	41.1765	0.6	0.64	0.53
	3.66	1.26	2.28	50	100	71.4286	0.52	0.79	0.88			2.52	2.7	5.22	80	80	0	0.6	0.45	0.91
	4.26	2.22	5.94	38.4615	66.6667	18.1818	0.49	0.84	0.61			3.36	3	4.44	60	66.6667	11.1111	0.22	0.74	0.92
	4.62	3.12	3.12	28.5714	33.3333	50	0.6	0.65	0.35			2.88	6.06	2.58	66.6667	21.7391	75	0.58	0.46	0.65
	3.42	3	1.74	42.8571	50	80	0.8	0.83	0.64			2.16	3.54	2.76	66.6667	20	80	0.34	0.91	0.39
	3.42	6.18	1.86	57.1429	16.6667	100	0.67	0.44	0.18			4.38	2.94	4.98	46.1538	55	33.3333	0.12	0.27	0.61
	4.44	5.22	1.14	42.8571	28.5714	100	0.7	0.94	0.33			5.46	1.8	3.54	10	84.2105	55	0.48	0.17	0.36
	3.72	3.54	0.84	50	57.1429	100	0.29	0.57	0.23			4.02	4.08	3.18	57.1429	30.7692	52.3809	0.67	0.38	0.4
	2.82	4.32	4.68	66.6667	25	27.2727	0.82	0.65	0.43			2.7	4.32	3.3	70	40	54.5455	0.23	0.55	0.44
	5.04	5.04	3.06	16.6667	25	43.75	0.84	0.76	0.43			3	4.02	3.54	69.2308	29.4118	25	0.48	0.77	0.88
	3.3	2.52	1.38	50	71.4286	100	0.97	0.35	0.6			2.82	4.8	3.78	63.6364	28.5714	27.2727	0.45	0.84	0.9
	3.78	4.02	5.34	35.7143	46.6667	25	0.8	0.53	0.63			5.34	3.78	4.74	14.2857	70.5882	14.2857	0.35	0.22	1
	1.74	3.78	3.9	100	46.6667	33.3333	0.46	0.54	0.11			4.8	2.76	4.02	33.3333	62.5	22.2222	0.24	0.2	0.06
	4.74	2.88	5.16	0	69.2308	21.0526	0.84	0.67	0.72			5.22	1.56	4.14	45.4545	100	30	0.29	0.53	0.83
	4.02	3.54	4.56	33.3333	45.4545	25	0.14	0.57	0.8			2.58	2.52	4.8	69.2308	85.7143	0	0.3	0.42	0.94
	3.42	4.2	1.92	42.8571	25	100	0.89	0.75	0.1			3.42	3.24	6.06	42.8571	61.5385	0	0.77	0.23	0.81
	3.42	4.2	4.92	31.5789	21.0526	0	0.53	0.62	0.76			3.72	3.3	4.38	25	75	9.09091	0.69	0.28	0.89
	3.3	3.6	4.68	33.3333	55	33.3333	0.84	0.23	0.99			4.56	1.68	4.62	27.2727	92.3077	0	0.74	0.18	0.81
	4.02	2.64	2.94	56.25	71.4286	50	0.34	0.28	0.63			3.6	1.68	3.54	60	85.7143	66.6667	0.34	0.43	0.57
	4.62	3.42	4.08	37.5	21.0526	33.3333	0.23	0.23	0.47			2.88	2.94	3.24	66.6667	50	50	0.47	0.79	0.52
	2.46	4.86	6.24	77.7778	43.75	16.6667	0.71	0.6	0.72			5.1	2.58	4.98	50	66.6667	21.4286	0.9	0.88	0.8
	3.18	5.04	4.38	55.5556	23.0769	11.1111	0.35	0.37	0.81			1.68	4.62	5.52	90.9091	16.6667	20	0.62	0.87	0.69
	6.06	3.42	4.74	0	47.8261	40	0.44	0.24	0.89			8.88	4.02	5.94	14.2857	40	12.5	0.53	0.1	0.53
	3.72	3.9	3.96	50	37.931	33.3333	0.96	0.28	0.21			2.82	2.1	3.84	54.5455	87.5	46.4286	0.62	0.33	0.16
	2.7	2.88	5.34	58.3333	68.75	18.1818	0.42	0.09	0.65			3.84	2.4	2.94	50	91.6667	61.1111	0.62	0.1	0.78
	3.96	3.36	3.42	30	50	64.7059	0.81	0.58	0.41			2.16	3.84	2.76	77.7778	27.2727	66.6667	0.52	0.59	0.05
	4.32	4.26	4.62	25	28.5714	50	0.26	0.31	0.92			1.68	2.64	4.08	80	75	46.6667	0.55	0.75	0.54
	5.64	3.54	5.1	14.2857	52.3809	0	0.88	0.23	0.41			2.7	3.66	5.34	66.6667	50	34.6154	0.41	0.62	0.35
	4.86	3.18	5.16	28.5714	38.8889	12.5	0.62	0.62	0.63			4.98	4.44	4.5	22.2222	40	36.3636	0.25	0.71	0.81
	3.72	2.64	0.84	50	68.421	100	0.72	0.52	0.08			7.26	4.08	1.92	33.3333	60	100	0.19	0.61	0.98
	3	3.6	0.48	55.5556	50	100	0.87	0.28	0.08			2.94	1.02	2.88	66.6667	100	55.5556	0.64	0.04	0.3
	6	2.76	2.58	0	61.9048	78.5714	0.75	0.74	0.32			5.58	0.36	3.48	50	100	52.1739	0.67	0.11	0.7
	3.42	3.6	3.54	53.8462	48	40	0.34	0.33	0.9			4.68	5.52	4.68	37.5	33.3333	33.3333	0.74	0.8	0.75
	3.66	6.18	4.26	56.25	0	27.2727	0.49	0.74	0.67			3.36	4.62	2.4	50	11.1111	75.8621	0.84	0.58	0.12
	2.58	6.84	5.1	76.9231	0	15.3846	0.31	0.78	0.77			2.58	5.22	3.06	71.4286	33.3333	70	0.86	0.09	0.46
	2.22	4.38	6.42	85.7143	25	14.2857	0.06	0.78	0.96			4.8	1.68	4.08	28.5714	88.8889	31.8182	0.85	0.21	0.23
	3.12	3.6	4.5	69.5652	30	27.5862	0.49	0.59	0.49			2.28	1.74	3.54	83.3333	66.6667	60	0.07	0.71	0.28
	3.06	2.1	3.12	77.7778	60	62.5	0.11	0.06	0.43			2.76	2.22	3.78	71.4286	85.7143	64.2857	0.95	0.83	0.73
	3	4.74	3.18	75	26.3158	59.0909	0.63	0.02	0.11			3.96	6.12	2.7	33.3333	0	62.5	0.86	0.87	0.59
	2.76	4.44	5.34	50	28.5714	0	0.07	0.41	0.92			5.28	6.24	4.68	33.3333	0	24.1379	0.46	0.71	0.36
	3.06	2.04	3.48	60	82.7586	58.3333	0.68	0.43	0.31			5.34	4.26	5.46	20	57.1429	11.1111	0.24	0.74	0.66
	4.74	3.6	4.98	47.3684	50	13.3333	0.21	0.36	0.45			4.68	3.06	4.08	35.7143	71.4286	42.1053	0.28	0.72	0.34
	3.48	3.42	2.88	66.6667	58.9286	53.8462	0.54	0.03	0.73			3.06	1.74	5.22	61.5385	100	0	0.45	0.5	0.79
	3.84	5.82	4.44	56.5217	0	23.8095	0.47	0.27	0.14			2.82	0.78	4.74	80	100	22.2222	0.31	0.16	0.63
	3.9	4.02	4.14	57.1429	34.6154	26.3158	0.41	0.58	0.76			3.42	6.36	4.68	69.2308	0	12.5	0.15	0.74	0.74
	2.58	4.62	4.92	81.4815	11.1111	29.4118	0.26	0.61	0.52			5.58	5.76	5.58	29.4118	0	0	0.5	0.09	0.91
	2.04	2.82	3.42	92.5926	60	46.4286	0.32	0.95	0.47			6.6	2.82	6.66	20.5882	66.6667	0	0.17	0.96	0.2
	2.22	5.76	2.34	96.4286	0	76	0.07	0.9	0.66			8.88	4.26	4.98	0	50	14.2857	1	0.74	0.87
	3.3	4.08	3.06	65.3846	43.75	61.5385	0.31	0.17	0.5			2.52	3.06	1.8	78.5714	66.6667	79.3103	0.63	0.54	0.47
	2.58	5.28	4.44	95.6522	12.5	30	0.35	0.81	0.89			3.06	4.44	5.94	62.5	37.5	12.5	0.02	0.73	0.86
	2.46	6.12	4.08	100	0	31.25	0.29	0.63	0.51			4.74	3.24	4.26	61.1111	41.1765	47.0588	0.09	0.22	0.35
	5.58	4.74	4.38	25	33.3333	42.8571	0.77	0.78	0.39			3.06	4.62	6.3	61.5385	28	18.1818	0.46	0.5	0.28
	5.1	3.96	3.9	46.6667	31.8182	27.2727	0.26	0.34	0.8			3.18	5.04	4.5	55.5556	28.5714	25	0.86	0.9	0.66
	4.68	3.72	0.72	33.3333	28.5714	100	0.29	0.26	0.06			3.96	2.28	2.88	52.7778	75	70	0.19	0.49	0.54
	3.84	3.48	3.36	50	45.4545	62.1622	0.45	0.69	0.11			5.1	3.3	4.68	42.8571	64.7059	27.2727	0.98	0.33	0.06
	4.26	3.06	4.32	33.3333	65	44.4444	0.45	0.61	0.47			2.76	1.74	5.58	76.9231	83.3333	27.7778	0.62	0.56	0.56
	6.06	4.68	7.74	33.3333	12.5	14.2857	0.09	0.22	0.68			1.74	3.54	3.9	91.8919	68.1818	50	0.06	0.37	0.42
	3.54	2.28	3.36	53.8462	78.5714	66.6667	0.63	0.51	0.2			0.84	1.62	3.36	100	100	71.4286	0.06	0.79	0.38
	3.66	3.84	4.2	62.963	47.6191	51.8518	0.35	0.23	0.38			4.38	3.3	4.86	50	66.6667	23.8095	0.5	0.32	0.38
	3.06	4.62	3.54	73.0769	33.3333	52.3809	0.31	0.89	0.22			3.66	2.94	3.9	50	58.3333	41.1765	0.58	0.6	0.3
	3.66	3.84	2.76	46.6667	38.8889	66.6667	0.07	0.3	0.01			4.62	1.86		30	88.8889		0.83	0.51
	3.3	5.28	3.54	60	33.3333	58.9286	0.83	0.66	0.12			3.36	2.94		52	66.6667		0.55	0.6
	2.46	3.9	7.26	100	14.2857	5.26316	0.23	0.89	0.65			2.22	5.58		86.4865	44.4444		0.38	0.6
	5.52	4.14	4.14	62.5	22.2222	57.5	0.72	0.52	0.37			2.22	2.16		82.3529	81.8182		0.55	0.77
	4.32	4.26	4.32	27.2727	25	39.2857	0.39	0.78	0.3			2.64	3.3		70.5882	33.3333		0.31	0.86
	5.58	3.66	2.16	33.3333	18.1818	82.6923	0.71	0.16	0.21			1.98	2.82		80	57.8947		0.72	0.58
	1.8	4.62	5.28	100	27.2727	40	0.19	0.76	0.45			3.18	1.44		66.6667	96.875		0.6	0.1
	2.4	4.56	2.76	77.7778	12.5	50	0.59	0.54	0.48			3.18	3.24		63.6364	57.8947		0.34	0.61
	3.6	3.78	4.26	62.5	54.5455	34.6154	0.37	0.66	0.29			1.74	3.48		90	54.8387		0.38	0.34
	4.92	3.12	4.56	33.3333	57.1429	27.2727	0.45	0.52	0.72			3.66	2.7		57.8947	78.125		0.5	0.33
	4.08	3.6	5.4	50	38.4615	10.5263	0.47	0.58	0.67			3.9	2.34		60	81.25		0.05	0.39
	4.98	4.68	3.72	33.3333	33.3333	54.5455	0.77	0.34	0.48			2.34	1.86		81.0811	95.6522		0.28	0.21
	4.68	3.18	4.2	0	64	60	0.85	0.2	0.57			3.3	2.94		56.7568	63.6364		0.58	0.63
	4.62	3.66	4.14	50	54.1667	50	0.59	0.18	0.2			1.86	4.38		84.8485	50		0.6	0.59
	3	3.9	2.16	72.2222	39.1304	85.7143	0.31	0.22	0.31			1.98	5.22		95.2381	33.3333		0.57	0.68
	3.78	2.58	4.2	35.7143	77.7778	52.6316	0.22	0.39	0.76			3.12	5.22		69.4444	13.3333		0.68	0.7
	5.22	2.7	4.74	21.4286	66.6667	36.6667	0.27	0.5	0.4			2.58	4.26		76.9231	26.6667		0.03	0.44
	3.78	2.7	3.78	50	58	42.1053	0.23	0.09	0.33			2.64	3		70	67.7419		0.64	0.27
	6.36	3	4.32	16.6667	64	58.3333	0.62	0.41	0.58			2.4	1.62		87.5	100		0.19	0.38
	5.88	3.96	2.22	5.88235	34.7826	78.2609	0.93	0.24	0.09			1.98	3.3		84.2105	60		0.09	0.09
	6.12	4.14	3.42	17.6471	27.2727	62.5	0.76	0.3	0.01			1.8	2.46		100	70.5882		0.07	0.59
	6.78	4.32	3.96	18.1818	40	50	0.89	0.55	0.52			1.98	2.46		89.4737	81.25		0.11	0.28
	5.28	6.6	4.98	22.7273	0	16.6667	0.31	0.96	0.82			3.48	4.08		52.6316	38.4615		0.6	0.87
	3.54	3.9	5.76	54.1667	40	14.2857	0.14	0.51	0.46			2.4	5.52		75.7576	25		0.43	0.2
	2.1	4.08	5.58	66.6667	44.4444	33.3333	0.77	0.43	0.73			3.9	3.12		41.6667	55.1724		0.33	0.4
	3.54	4.62	3.78	35	0	50	0.81	0.98	0.73			1.92	2.94		92.8571	54.1667		0.47	0.25
	4.32	4.56	4.38	27.7778	12.5	55.5556	0.76	0.87	0.23			2.64	2.58		81.0811	63.6364		0.22	0.72
	4.38	5.7	1.74	36	0	100	0.57	0.23	0.18			4.26	1.08		36.6667	96.6667		0.21	0.16
	3.84	3.6	5.16	53.5714	42.8571	32.4324	0.45	0.74	0.33			3.78	3.6		59.4595	55		0.34	0.44
	4.32	3.12	4.5	40	47.0588	33.3333	0.74	0.21	0.28			4.02	3.72		33.3333	52.6316		0.9	0.6
	3.54	3.54	3.42	62.5	41.6667	70.3704	0.81	0.72	0.39			4.74	2.22		41.6667	100		0.15	0.05
	3.06	5.82	4.8	76.4706	0	43.3962	0.3	0.67	0.32			0.84	5.22		100	20		0.65	0.25
	2.34	2.46	5.46	87.5	66.6667	32	0.15	0.2	0.12			2.82	2.04		77.7778	81.8182		0.79	0.57
	5.7	3.3	7.14	42.8571	51.7241	14.2857	0.53	0.26	0.55			2.76	3		72.7273	70.3704		0.91	0.22
	4.02	5.94	4.62	48.1482	6.66667	30	0.32	0.52	0.69			1.68	6.06		85.7143	11.1111		0.69	0.51
	4.2	4.62	5.46	39.2857	33.3333	18.1818	0.54	0.87	0.64			3.18	4.98		56.7568	0		0.17	0.59
	3.42	4.56	5.22	70.3704	12.5	25	0.4	0.76	0.21			3.3	3.48		39.1304	57.1429		0.54	0.38
	4.98	5.28	3.96	36.3636	40	46.1538	0.65	0.79	0.52			2.46	1.98		84.6154	83.3333		0.11	0.51
	4.02	2.28	3.96	45.4545	83.3333	41.6667	0.24	0.06	0.04			3.48	3.36		42.8571	60		0.62	0.27
	2.22	3.9	6.18	84.6154	60	12.5	0.44	0.02	0.94			1.68	6		100	0		0.06	0.65
	4.98	4.08	6.06	33.3333	46.4286	14.2857	0.53	0.18	0.87			3.3	2.76		66.6667	79.1667		0.48	0.3
	3.24	4.92	3.3	75	63.6364	58.8235	0.39	0.59	0.65			3.36	3.96		83.3333	54.5455		0.75	0.89
	6.06	2.76	6.66	15.3846	85.7143	16.6667	0.22	0.41	0.6			3.12	3.6		62.5	44		0.63	0.5
	3.96	2.76	5.28	57.1429	83.3333	10	0.78	0.25	0.3			3.06	3.3		62.963	56.5217		0.56	0.03
	5.46	4.14	3.66	20	28.5714	46.5116	0.8	0.98	0.03			3.72	3.6		52.1739	52.9412		0.65	0.52
	5.76	4.74	3.72	7.14286	47.0588	40	0.5	0.52	0.69			1.74	2.16		90	86.6667		0.41	0.58
	5.64	2.34	4.86	21.4286	96.6667	21.0526	0.55	0.15	0.29			3.06	4.56		71.4286	58.3333		0.49	0.93
	4.56	1.32	5.58	40	100	16.6667	0.29	0.09	0.39			2.7	3.72		72.7273	45.4545		0.11	0.49
	4.8	5.1	5.7	13.0435	37.5	20.6897	0.57	0.74	0.06			3	1.98		75	77.2727		0.83	0.25
	4.74	5.28	5.1	27.2727	43.75	29.4118	0.39	0.43	0.64			4.32	6.6		44.4444	11.1111		0.78	0.88
	6.42	5.88	5.52	7.69231	13.3333	15.3846	0.3	0.09	0.59			1.62	3.36		87.5	66.6667		0.27	0.25
	5.1	3	4.14	10	80	36.3636	0.75	0.08	0.74			5.28	3.18		33.3333	71.4286		0.4	0.37
	3.36	3.3	4.2	64.2857	74.0741	30.5556	0.35	0.18	0.31			3.06	4.32		61.2903	46.1538		0.33	0.22
	3.12	1.98	3.9	66.6667	86.6667	58.3333	0.44	0.37	0.07			3.3	3.48		76.4706	71.4286		0.18	0.65
	2.7	5.28	4.92	100	36.3636	18.1818	0.09	0.41	0.71			2.94	2.88		81.8182	66.6667		0.11	0.69
	3.42	4.44	5.7	63.1579	28.5714	11.1111	0.26	0.38	0.8			3.12	1.38		60	90.4762		0.5	0.19
	4.86	1.44	5.64	23.5294	100	11.1111	0.5	0.11	0.8			2.52	4.38		71.4286	38.0952		0.51	0.26
	3.96	4.14	5.52	61.1111	51.7241	30.303	0.52	0.11	0.21			2.22	2.4		81.0811	70		0.29	0.54
	5.82	3.6	3.48	26.6667	60	54.5455	0.46	0.17	0.09			2.28	4.62		76.6667	42.8571		0.37	0.38
	2.76	2.94	3.18	77.7778	69.2308	68.5714	0.63	0.09	0.09			3.36	3.24		66.6667	73.6842		0.54	0.42
	4.56	3.84	7.2	47.3684	53.3333	0	0.46	0.02	0.69			4.44	5.34		36.8421	57.1429		0.21	0.86
	3.06	2.46	6.66	81.25	90	0	0.08	0.34	0.89			4.38	2.04		42.3077	77.7778		0.19	0.53
	4.26	3	2.28	52.9412	75	82.0513	0.29	0.67	0.31			3.96	3.48		32.2581	50		0.39	0.21
	7.02	4.32	4.86	14.2857	44.4444	25	0.71	0.39	0.08			3.96	3.66		53.5714	60		0.25	0.81
	3.24	3.36	5.94	83.3333	65	8.69565	0.07	0.29	0.44			3.18	4.02		66.6667	75		0.17	0.1
	3.36	4.8	4.86	63.1579	44.4444	33.3333	0.43	0.25	0.79			2.94	4.32		65.3846	50		0.34	0.34
	3.42	4.68	3.36	56.25	30.4348	58.6207	0.24	0.37	0.14			3.78	3.48		46.1538	70		0.65	0.38
	5.16	3	5.16	16.6667	75	16.6667	0.41	0.22	0.85			3.12	4.08		62.5	46.6667		0.23	0.42
	4.14	4.26	5.52	37.5	33.3333	31.25	0.28	0.7	0.63			2.58	3.24		81.25	63.6364		0.7	0.27
	4.8	5.22	5.58	0	53.3333	12.5	0.84	0.55	0.73			2.94	3.3		60.7143	69.2308		0.44	0.34
	2.7	5.1	2.04	77.7778	36.6667	81.6667	0.81	0.24	0.28			2.1	5.04		85.7143	22.2222		0.48	0.07
	5.7	5.46	2.94	33.3333	46.1538	75	0.56	0.49	0.42			1.86	4.92		87.5	13.6364		0.21	0.4
	5.7	2.88	3	27.7778	87.5	66.6667	0.43	0.13	0.04			5.28	3.96		10	20		0.83	0.65
	5.16	2.58	5.52	15.3846	66.6667	44.4444	0.39	0.48	0.06			4.2	2.4		28.5714	92.3077		0.86	0.29
	4.92	4.5	4.14	30.7692	50	34.4828	0.34	0.62	0.17			2.16	5.52		84.6154	7.69231		0.09	0.68
	6.06	6.66	3.6	33.3333	6.66667	58.8235	0.14	0.66	0.25			1.68	2.52		100	66.6667		0.13	0.83
	4.14	3.6	4.44	50	25	36.3636	0.5	0.15	0.22			2.88	2.16		58.3333	90.9091		0.68	0.01
	7.2	5.34	3.78	0	25	57.1429	0.63	0.64	0.54			3	3.36		66.6667	50		0.12	0.33
	4.32	1.98	6.12	25	100	15.3846	0.88	0.3	0.18			1.74	6.18		83.3333	33.3333		0.51	0.28
	4.62	4.38	4.92	43.75	42.8571	43.75	0.53	0.24	0.1			2.58	4.62		73.913	50		0.22	0.67
	4.2	3.66	2.7	38.4615	41.6667	60	0.46	0.56	0.35			4.5	5.58		52.1739	22.2222		0.33	0.59
	4.68	3.3		22.2222	50		0.35	0.65				3	4.08		52.7778	40		0.12	0.94
	6.84	6.48		0	15.3846		0.74	0.16				2.22	1.02		83.3333	100		0.13	0.51
	5.28	6.3		14.2857	10		0.77	0.25				2.46	5.52		78.5714	40		0.33	0.2
	3.36	5.34		71.4286	30		0.59	0.86				6.12	2.28		25	66.6667		0.75	0.77
	3.84	3.36		41.1765	63.6364		0.56	0.87				5.34	4.38		33.3333	25		0.26	0.73
	4.08	4.5		42.1053	16.6667		0.42	0.4				3.12	4.08		50	20		0.45	0.93
	3.9	4.68		16.6667	36.6667		0.68	0.21				1.38	2.4		92.8571	81.25		0.56	0.5
		2.4			66.6667			0.5				5.64	3.96		15.625	38.4615		0.18	0.64
		5.22			66.6667			0.55				3.42	3		71.4286	62.5		0.34	0.72
		8.16			20			0.77				2.7	3.9		68.1818	30		0.2	0.28
		4.26			50			0.79				4.14	4.26		45.4545	30		0.67	0.82
		3.24			33.3333			0.66				4.68	4.86		42.1053	29.4118		0.02	0.47
		4.32			42.8571			0.37				3.96	3.78		58.3333	33.3333		0.38	0.24
		5.94			7.69231			0.75				7.5	5.22		40	8.33333		0.73	0.76
		4.56			29.6296			0.14				3.24	4.68		63.6364	35		0.38	0.37
		4.74			41.1765			0.27				3.9	3.18		37.5	50		0.86	0.75
		4.08			52.1739			0.35				3.36	3.72		75	46.1538		0.22	0.37
		4.62			33.3333			0.36				4.26	4.26		20	20		0.38	0.98
		4.5			35.7143			0.2				2.82	4.86		62.5	22.7273		0.58	0.45
		3.96			28.5714			0.09				4.92	4.68		22.2222	20		0.47	0.91
		6.9			0			0.85				1.68	3.78		87.5	52.1739		0.27	0.3
		4.44			28.5714			0.89				2.82	3.96		80	37.5		0.71	0.42
		4.38			42.8571			0.6				4.5	3.42		23.5294	46.1538		0.73	0.75
		5.7			0			0.4				2.04	4.32		83.3333	0		0.89	0.83
		5.1			40			0.79				3.06	6.06		66.6667	16.6667		0.82	0.89
		4.68			40			0.2				3.72	4.2		35.7143	12.5		0.1	0.24
		3.54			41.6667			0.7				2.4	4.08		100	50		0.36	0.26
		4.86			33.3333			0.2				5.28	3.78		9.09091	33.3333		0.12	0.95
		3.9			44.4444			0.34				4.5	3.9		60	45.4545		0.68	0.57
		3.6			37.037			0.31				3	4.32		58.3333	18.1818		0.14	0.55
		4.02			46.6667			0.21				3.12	5.82		57.1429	16.6667		0.87	0.6
		6			16.6667			0.71				4.2	5.64		45.4545	18.1818		0.85	0.72
		5.34			20			0.07				2.7	5.64		77.7778	0		0.75	0.59
		4.68			23.3333			0.12				2.34	4.02		69.2308	40		0.49	0.25
		4.14			37.5			0.74				4.44	5.4		25	11.1111		0.92	0.71
		5.4			35.2941			0.77				2.28	3.72		62.5	45		0.6	0.21
		5.94			20			0.89				2.1	4.32		75	16.6667		0.49	0.66
		5.64			13.3333			0.73				2.34	4.08		80	26.6667		0.28	0.61
		5.82			16.6667			0.57				2.82	4.02		75	43.75		0.21	0.34
		3.72			53.8462			0.47				1.98	4.74		71.4286	16.6667		0.66	0.74
		4.08			36.3636			0.19				4.14	4.68		31.5789	40		0.74	0.55
		3			75			0.49				4.56	5.16		14.2857	60		0.56	0.92
		4.74			18.1818			0.73				3.84	3.6		33.3333	38.8889		0.5	0.72
		4.92			38.4615			0.03				2.94	3.78		52.9412	50		0.08	0.62
		6.9			8.33333			0.33				3.06	3		60	71.4286		0.29	0.66
		7.92			18.1818			0.59				4.56	3.48		13.6364	14.2857		0.2	0.95
		2.7			91.6667			0.15				1.5	4.14		92.3077	41.6667		0.12	0.77
		4.98			38.4615			0.09				5.1	2.76		25	66.6667		0.65	0.87
		4.02			44.4444			0.31				4.62			38.0952			0.58
		2.94			84.2105			0.08				3.36			55			0.76
		7.26			6.66667			0.11				3.42			58.8235			0.42
		4.5			57.1429			0.34				4.74			20			0.87
		5.7			33.3333			0.45				3.24			58.3333			0.2
		7.56			10			0.52				3.3			55.5556			0.45
		5.34			55.5556			0.38				2.88			70.5882			0.65
		6.78			12.5			0.5				2.82			70			0.53
		5.7			0			0.7				3.54			45			0.77
		5.34			38.0952			0.22				3.12			66.6667			0.69
		4.08			35			0.43				4.5			16.6667			0.42
		5.88			20.8333			0.11				3.84			27.7778			0.72
		5.82			17.6471			0.48				2.94			68.421			0.38
		4.26			58.3333			0.18				3.24			52.3809			0.5
		3.84			50			0.45				3.78			60			0.61
		5.1			11.1111			0.9				3.36			52.6316			0.65
		4.74			40			0.09				3.42			63.1579			0.27
		6.9			16.6667			0.97				4.14			26.6667			0.82
		6.48			16.6667			0.27				3.66			55.5556			0.17
		4.8			25			0.7				2.7			84.6154			0.48
		4.5			25			0.66				4.8			18.1818			0.21
		4.26			38.4615			0.42				3.18			70			0.31
		5.76			28.5714			0.23				2.76			70.5882			0.64
		6.06			29.4118			0.58				3.6			27.2727			0.56
		6.24			8.33333			0.62				4.08			43.2432			0.32
		7.74			20			0.58				3			76.6667			0.4
		6.78			26.6667			0.47				4.32			38.4615			0.09
		5.04			44.4444			0.54				5.34			0			0.81
		5.22			22.2222			0.76				3.24			66.6667			0.31
		7.98			0			0.95				4.26			28.5714			0.46
		7.68			0			0.8				3.9			46.6667			0.24
		5.76			0			0.61				5.7			0			0.82
		5.34			25			0.46				4.44			18.75			0.73
												3.42			30			0.78
												2.22			89.4737			0.2
												2.88			62.5			0.35
												4.02			42.8571			0.44
												4.92			8.33333			0.37
												3.84			31.5789			0.05
												4.56			16.6667			0.6
												3.54			50			0.64
												4.14			42.1053			0.35
