# Supplementary material for: Inflammation triggers ILC3 patrolling of the intestinal barrier
Source: Nat Immunol. 2022 Aug 23;23(9):1317–23. doi: 10.1038/s41590-022-01284-1 (PMC9477741; doi:10.1038/s41590-022-01284-1)
Supplement: Source Data Extended Data Fig. 6 — Statistical source data. [file 41590_2022_1284_MOESM26_ESM.xlsx]

## Sheet: Ext. Data Fig6
	Ext.D- Fig.6a										Ext.D- Fig.6b
	Speed mean			Arrest Coeff.			Straightness ratio				Speed mean			Arrest Coeff.			Straightness ratio
Time (h)	0	1	2	0	1	2	0	1	2	Time (h)	0	1	2	0	1	2	0	1	2
	3.66	1.35	4.08	0.24	1.66	0.08	63.3333	75	60					0.55	0.22	0.1	100	96.6667	89.7959
	3.6	7.62	4.26	0.07	0.1	0.06	70	22.9167	47.0588		0.26	1.5	3.015	0.12	0.04	0.15	66.6667	77.2727	57.6923
	7.5	7.38	4.26	0.39	0.06	0.35	40	8.62069	56.5217		3.305	9.84	4.215	0.03	0.04	0.06	60	96.3636	65.2174
	6	5.31	4.44	0.26	0.08	0.27	26.6667	16.6667	46.6667		5.475	9.3	5.03	0.66	0.4	0.11	0	86.6667	70
	12.42	4.5	3.3	0.23	0.26	0.1	3.33333	28.9474	64.4444		11.925	11.58	4.69	0.38	0.4	0.09	60	81.8182	98.2143
	9.3	9.21	4.86	0.09	0.12	0.2	13.3333	2.7027	56.5217		4.16	5.34	0.98	0.08	0.69	0.05	95	95	64.5161
	10.74	6.75	3.9	0.24	0.02	0.19	25	15.7895	40		3.185	5.64	2.965	0.21	0.16	0.04	20	72	71.6981
	5.76	3.84	4.74	0.37	0.1	0.53	30	45.283	33.3333		7.485	8.76	4.1	0.07	0.14	0.01	0	90	68.1818
	8.46	6.72	6.66	0.29	0.08	0.65	30	18.1818	20		6.355	7.32	5.59	0.15	0.16	0.13	30.7692	81.6326	79.1667
	9.06	4.98	2.1	0.27	0.1	0.08	20.6897	13.8889	86.6667		6.455	4.44	3.325	0.43	0.18	0.03	100	70.8333	50
	9.36	8.76	3.96	0.3	0.04	0.3	41.3793	20.8333	63.8889		0.58	7.86	10.835	0.26	0.01	0.12	42.1053	93.1034	76.9231
	5.1	2.82	2.52	0.35	0.28	0.82	58.6207	56.7568	80		4.005	10.86	4.695	0.67	0.1	0.06	64.2857	50	90.9091
	6.84	6.03	1.98	0.21	0.04	0.16	30	20	84.8485		3.47	4.2	2.175	0.23	0.09	0.22	77.2727	88.2353	80
	7.2	3.06	2.46	0.2	0.14	0.11	41.3793	31.4815	85.1852		3.25	13.98	2.59	0.25	0.15	0.05	37.5	88.3721	64.1509
	7.8	0.84	3.24	0.08	0.08	0.13	7.14286	100	68		5.095	3.66	5.125	0.55	0.2	0.14	14.2857	95.8333	87.5
	5.16	0.39	3.42	0.31	0.06	0.06	40	100	40.625		5.785	1.14	4.055	0.2	0.41		74.0741	91.6667	100
	2.22	3.33	3.06	0.11	0.16	0.11	100	75.4386	80.7692		3.65	4.5	0.845	0.18	0.13	0.02	46.6667	86.1111	86.6667
	7.38	2.76	2.4	0.22	0.06	0.09	90	83.871	88.3333		4.06	4.98	3.255	0.1	0.37	0.06	55.1724	68	73.3333
	12.24	5.31	2.4	0.18	0.2	0.16	16.6667	76.2712	90		5.635	3.12	4.045	0.23	0.04	0.04	21.4286	82.3529	76.7857
	9.66	5.13	4.08	0.1	0.08	0.05	7.40741	66	60.6061		7.23	7.62	4.6	0.07	0.15	0.04	90	93.5484	100
	8.22	6.6	3.96	0.35	0.28	0.14	17.8571	42.3077	50		3.66	15	1.035	0.15	0.04	0.13	0	54.1667	100
	10.98	5.58	4.62	0.38	0.1	0.38	30	48.8889	16.6667		8.92	10.74	0.835	0.12	0.06	0.11	8.33333	92.3077	80
	7.44	5.94	5.7	0.29	0.06	0.4	8.69565	57.4074	37.5		10.67	4.56	2.09	0.16	0.01	0.3	52.3809	42.8571	78.9474
	7.86	9.36	4.74	0.08	0.12	0.09	26.087	31.4815	52.9412		5.055	9.36	4.005	0.36	0.32	0.07	60	98.2759	64.5161
	8.76	4.14	3.36	0.18	0.12	0.18	12	66.6667	56.8182		4.255	2.1	4.99	0.34	0.43	0.12	30	32.5	40
	12	6.24	2.64	0.63	0.32	0.07	6.66667	41.3793	94.7368		4.975	2.16	5.455	0.02	0.33	0.04	42.1053	31.9149	35.4839
	9.84	7.89	5.16	0.21	0.08	0.57	3.57143	53.8462	33.3333		5.115	0.9	8.51	0.52	0.03	0.06	8.33333	0	75.8621
	6.3	6.87	2.88	0.14	0.16	0.26	6.89655	57.1429	75		6.035	13.08	3.745	0.22	0.17	0.07	50	47.6191	39.1304
	8.46	3.48	2.16	0.14	0.16	0.24	18.75	85.9649	94		5.215	1.68	9.49	0.07	0.33	0.17	63.6364	46.1538	50
	10.2	7.29	1.44	0.36	0.08	0.27	11.7647	39.0244	96		5.205	1.92	6.545	0.04	0.18	0.08	33.3333	28.5714	57.1429
	11.34	5.37	3.72	0.26	0.06	0.31	5.88235	55	71.4286		6.31	1.92	4.705	0.23	0.15	0.31	53.3333	18.1818	53.3333
	7.74	4.68	3.96	0.18	0.12	0.46	4.34783	68.5185	77.7778		3.655	2.4	4.67	0.55	0.11	0.28	100	54.3478	53.3333
	3.6	5.28	4.08	0.48	0.14	0.44	8.33333	51.0638	41.6667		0.26	2.82	4.41	0.12	0.14	0.15	66.6667	19.2308	84.6154
	8.64	3	5.34	0.91	0.12	0.54	52.6316	78.2609	25		3.305	1.92	5.04	0.03	0.22	0.08	60	18.75	52
	8.28	6.84	3.84	0.68	1.02	0.29	25	65.5172	65.2174		5.475	3.72	6.88	0.66	0.31	0.15	0	62.069	80.9524
	9.54	3.87	3.3	0.19	0.3	0.37	16.6667	70.9091	55		11.925	1.8	3.09	0.38	0.12	0.11	60	10	69.2308
	9.24	6	3.72	0.77	0.16	0.55	0	45.4545	42.8571		4.16	2.46	5.045	0.08	0.38	0.34	95	89.4737	50
	7.56	7.17	6.06	0.66	0.16	0.45	18.5185	60.7843	0		3.185	2.58	4.845	0.21	0.21	0.07	20	100	88.8889
	7.2	2.55	2.7	0.14	0.26	0.31	16	89.2857	87.5		7.485	1.56	2.815	0.07	0.33	0.15	0	100	100
	7.5	5.85	2.7	0.32	0.08	0.28	35	50.9091	77.7778		6.355	4.68	1.955	0.15	0.26	0.21	30.7692	27.7778	47.619
	8.76	3.24	6.42	0.18	0.22	0.22	10.5263	80.4878	42.8571		6.455	1.62	4.34	0.43	0.36	0.04	20	63.6364	70.8333
	10.02	0.51	1.44	0.34	0.2	0.12	23.8095	100	97.2222		0.58	1.5	4.825	0.26	0.19	0.11	55	85.7143	75
	10.32	3.66	3.24	0.17	0.1	0.27	0	57.8947	85.7143		4.005	1.26	3.4	0.3	0.2	0.33	60	36.1111	100
	7.44	5.94	4.32	0.22	0.14	0.5	16.6667	57.6923	25		7.435	2.04	1.265	0.58	0.39	0.29	45.4545	33.3333	100
	7.92	5.52	2.58	0.44	0.14	0.16	21.7391	48.6487	90		3.535	1.98	2.02	0.13	0.19	0.32	31.25	58.3333	80
	8.52	5.76	2.7	0.57	0.24	0.15	10	50	88.2353		5.965	2.94	3.715	0.11	0.15	0.16	100	13.6364	80
	14.16	5.13	3.3	0.54	0.1	0.43	29.6296	68.1818	73.6842		10.3	2.82	3.64	0.11	0.25	0.05	42.1053	10.9091	41.6667
	23.94	3.69	2.76	0.04	0.06	0.37	10	48.1482	86.6667		7.885	0.72	5.78	0.13	0.2	0.29	30	9.52381	86.3636
	12.96	2.91	3.24	0.54	0.12	0.33	22.7273	71.4286	75		8.155	3.66	2.955	0.09	0.42	0.07	20	50.8475	45.1613
	8.58	5.94	4.38	0.3	0.14	0.18	6.89655	44.898	60		6.58	2.34	4.85	0.15	0.42		45	28.5714
	8.82	6.24	2.94	0.17	0.2	0.59	34.4828	48	83.3333		5.69	4.92		0.05			45
	2.16	2.55	2.88	0.16	0.1	0.29	27.5862	88.0952	69.5652		8.79			0.07			30
	3.84	4.11	3.66	0.41	0.4	0.35	100	74	50		8.23			0.23			35.2941
	2.1	5.94	2.64	0.24	0.1	0.49	66.6667	45.1613	80		6.175			0.3			22.2222
	4.32	2.97	4.02	0.73	0.16	0.35	100	87.7193	42.8571		7.34			0.12			0
	3.54	5.04	3.3	0.34	0.1	0.05	55.5556	56.5217	70		11.06			0.08			65
	3.06	6.87	3.36	0.29	0.12	0.1	60	42.4242	64.2857		4.645			0.15			45
	1.98	2.19	2.7	0.59	0.14	0.22	83.3333	86.8421	80		3.995			0.18			45
	3.96	8.19	5.1	0.17	0.16	0.26	100	37.5	31.25		4.405			0.09			28.5714
	6.18	3.33	4.62	0.27	0.18	0.44	63.3333	66.6667	28.5714		7.395			0.41			35.2941
	3.78	6.21	2.04	0.11	0.06	0.14	28.5714	54.5455	88		5.535			0.28			40
	3.18	6.03	1.44	0.38	0.38	0.57	58.3333	57.8947	100		5.29			0.09			25
	2.22	5.61	3.12	0.08	0.1	0.47	66.6667	36	64.7059		7.62			0.33			40
	2.28	7.89	5.52	0.69	0.16	0.46	90	22.2222	62.5		5.085			0.08			90
	2.16	3.33	3.96	0.27	0.2	0.58	100	68.5714	40		3.43			0.08			70
	2.46	4.83	3.72	0.41	0.14	0.7	96.6667	63.8298	60		5.915			0.16			30
	2.64	3.18	7.02	0.55	0.14	0.2	85.7143	85.2941	42.8571		5.585			0.05			25
	2.22	5.55	4.38	0.22	0.3	0.35	83.3333	48.9796	53.3333		7.74			0.03			23.5294
	3.42	2.7	3.06	0.62	0.08	0.3	86.3636	73.8095	69.2308		8.9			0.15			5.88235
	3	4.23	3	0.35	0.18	0.12	80	56.6667	84.6154		9.74			0.08			50
	4.74	2.76	3.24	0.22	0.48	0.72	66.6667	81.25	75		4.56			0.12			25
	2.1	5.85	4.44	0.16	0.18	0.28	42.1053	65.9091	33.3333		9.03			0.05			58.7629
	4.02	4.02	2.82	0.1	0.24	0.21	86.6667	67.6471	91.6667		4.35			0.75			14.2857
	3.66	5.31	1.44	0.29	0.54	0.41	66.6667	50	92.8571		4.14			0.2			0
	5.16	5.61	2.64	0.04	0.36	0.23	60	72.4138	78.5714		3.24			0.15			20
	4.86	10.83	2.04	0.07	0.16	0.44	35	40	87.5		4.83			0.19			0
	6.48	3.42	3.6	0.06	0.22	0.14	52.6316	71.4286	69.2308		4.5			0.08			0
	2.64	2.55	2.34	0.15	0.04	0.3	11.1111	85.7143	83.3333		3.81			0.09			15
	2.34	6.45	5.22	0.2	0.1	0.12	85.7143	51.5151	41.6667		3.51			3.51			29.4118
	2.76	14.67	4.56	0.29	0.08	0.19	78.5714	47.0588	27.2727
	3.3	4.35	5.22	0.24	0.1	0.61	78.5714	15.5556	37.5
	1.5	7.44	3.66	0.1	0.12	0.35	70.3704	6.25	62.5
	3.66	3.81	8.58	0.26	0.04	0.04	90	22.2222	31.7073
	2.76	8.46	6.42	0.18	0.24	0.2	87.5	25.5319	27.5
	2.28	7.77	10.08	0.15	0.1	0.11	80	9.09091	13.6364
	2.52	9.78	4.38	0.09	0	0.47	75	13.5135	25
	3.12	2.85	2.94	0.07	0.06	0.34	75	43.75	86.6667
	4.5	7.95	5.88	0.09	0.1	0.33	71.4286	10.9091	30
	4.02	4.65	3.54	0.09	0.12	0.04	42.8571	20.3704	73.913
	3.9	3	3.6	0.05	0.1	0.74	71.4286	43.5897	71.4286
	4.68	8.4	5.94	0.04	0.08	0.2	43.4783	12.1951	30
	4.14	6.36	3.84	0.26	0.12	0.12	53.8462	14.2857	72.7273
	4.14	3.3	4.02	0.08	0.44	0.15	59.0909	36.5385	67.3077
	4.2	3.93	4.02	0.08	0.22	0.15	33.3333	16.6667	71.4286
	2.94	2.19	3.9	0.04	0.12	0.16	62.5	62.5	70.5882
	2.4	5.13	2.88	0.16	0.16	0.19	75	16.2162	85.7143
	4.8	6.36	6.18	0.11	0.14	0.69	91.6667	24	16.6667
	5.16	9.36	4.62	0.35	0.12	0.27	12.5	14.6341	22.2222
	3.18	4.32	5.34	0.05	0.06	0.32	61.1111	38.8889	26.6667
	5.4	8.91	4.02	0.08	0.18	0.1	54.5455	20.5128	57.6923
	2.16		3.84	0.09		0.76	12.5		28.5714
	4.08		3.3	0.13		0.4	81.25		83.3333
	5.64		4.92	0.08		0.11	66.6667		37.5
	2.28		3.84	0.3		0.36	18.75		66.6667
	2.82		7.8	0.1		0.35	80		16.6667
	5.94		3	0.15		0.65	78.5714		63.6364
	3		5.1	0.61		0.8	42.8571		33.3333
	5.46		3.12	0.22		0.16	85.7143		68.421
	2.82		2.94	0.24		0.05	37.5		70
	2.46		5.4	0.25		0.57	57.1429		50
	3.3		4.62	0.05		0.13	100		60
	3.66		1.8	0.13		0.14	66.6667		100
	2.88		6.6	0.19		0.4	50		33.3333
	1.68		1.86	0.08		0.16	55.5556		88.8889
	4.56		3.72	0.14		0.13	100		75
	1.86		5.7	0.13		0.36	50		25
	0.72		1.74	0.04		0.21	100		87.5
	3.96		3.78	0.09		0.36	100		63.6364
	4.2		4.26	0.09		0.29	22.2222		75
	2.4		4.2	0.2		0.65	66.6667		66.6667
	6.18		6.48	0.12		0.64	85.7143		0
	8.1		10.56	0.08		0.46	28.5714		14.2857
	13.44		6	0.05		0.5	13.3333		63.6364
	15.66		4.86	0.21		0.13	29.6296		53.8462
	5.94		3.96	0.18		0.35	25		83.3333
	7.2		4.08	0.02		0.38	39.2857		70
	16.5		3.6	0.28		0.26	23.5294		63.6364
	8.76		4.32	0.22		0.4	11.1111		50
			2.4			0.68	23.3333		75
			5.7			0.23			12.5
			7.14			0.5			28.5714
			1.14			0.17			100
			3.84			0.38			60
			13.92			0.07			14.2857
			10.02			0.09			39.2857
			7.38			0.05			36.6667
			21.84			0.12			13.0435
			11.94			0.1			27.2727
			11.4			0.05			25.4237
			11.34			0.03			29.5454
			7.56			0.13			21.7391
			8.7			0.05			35.7143
			4.5			0.22			60.6061
			12.48			0.17			19.0476
			3.24			0.1			60
			4.68			0.33			40
			4.56			0.64			42.8571
			2.52			0.25			89.4737
			3.72			0.09			68.421
			3.12			0.47			54.5455
			4.14			0.19			56.25
			4.68			0.16			55
			2.7			0.3			100
			3.6			0.27			62.2222
			3.36			0.34			50
			4.02			0.5			64.7059
			1.32			0.19			97.6191
			3.36			0.34			60.5263
			2.82			0.16			83.3333
			3.24			0.2			69.2308
			1.86			0.65			90.9091
			4.02			0.1			63.3333
			3.66			0.37			54.5455
			3.6			0.55			54.5455
			3.66			0.72			80
			3.54			0.25			53.8462
			3.48			0.42			42.8571
			2.82			0.29			90.9091
			4.2			0.35			50
			5.82			0.25			47.5
			13.68			0.08			8.33333
			7.02			0.31			26.9231
			11.94			0.09			14.2857
			14.7			0.12			16
			9.72			0.01			16.6667
			11.88			0.02			14.5833
			4.62			0.14			62.5
			13.68			0.11			5.55556
			19.2			0.04			7.5
			9.12			0.13			26.3158
			19.02			0.09			0
			12.84			0.07			14.2857
			6.3			0.26			34.7826
			8.4			0.09			7.14286
