# Supplementary material for: Inflammation triggers ILC3 patrolling of the intestinal barrier
Source: Nat Immunol. 2022 Aug 23;23(9):1317–23. doi: 10.1038/s41590-022-01284-1 (PMC9477741; doi:10.1038/s41590-022-01284-1)
Supplement: Source Data Extended Data Fig. 7 — Statistical source data. [file 41590_2022_1284_MOESM27_ESM.xlsx]

## Sheet: Ext.Data Fig7
	Ext.Data Fig7b										Ext.Data Fig7e
	RR22 + T Ccr9+/+	RR22 + T Ccr9-/-		RR22 + T Ccr9+/+	RR22 + T Ccr9-/-		RR22 + T Ccr9+/+	RR22 + T Ccr9-/-			Rag2–/– + Ccr9+/+ T cells				Rag2–/– + Ccr9–/–T cells
TCRb+ T cells	7.2468	10.767	CD8+T cells	1.2085	2.1243	CD4+Tcells	5.8608	8.5554		Th17	50.3	41.5	30.6	37.4	24	24.7	15.8	24.8	27.9	29.7
	6.74	13.0463		0.61	2.44791		5.98	10.5108		Treg	3.32	2.81	2.12	3.33	2.7	1.1	0.77	3.66	3.81	1.02
	19.5573	7.391		1.99794	0.63018		17.3999	6.7297		Th2	1.22	2.03	4.47	0.21	0.64	0.034	0	0.94	0.17	0.13
										others	43.2	51.7	37.3	49	72	73.7	82.6	67.8	64.5	58.9
